# Supplementary material for: Single START-domain protein Mtsp17 is involved in transcriptional regulation in Mycobacterium smegmatis
Source: PLoS One. 2021 Apr 15;16(4):e0249379. doi: 10.1371/journal.pone.0249379 (PMC8049324; doi:10.1371/journal.pone.0249379)
Supplement: S1 Table — (XLSX) [file pone.0249379.s001.xlsx]

## Sheet: table s1
Supplementary Table 1	Primers used in this study
anti-anti–SigF (MSMEG_0586)	0586RTF CATCACCGGCAGCTCGCGAC
	0586RTR GACGACCGCCCAGTCCACGC
MSMEG_1401	1401RTF GAAGGCGAAGTTCGAGCGGA
	1401RTR GACGCTCTTCAGGCGCATTGT
MSMEG_1522	1522RTF CAGGCAAAGAAGGGCGGCAC
	1522RTR GAAGCCCACGTGACCCGAGG
MSMEG_1786	1786RTF CAGCGTTGCCAAGAGGAGTA
	1786RTR TGGAGGCATCCAGGTCGCCG
MSMEG_6127	6127RTF CGAGCCAGGACCCGGCGAA
	6127RTR GGAACCGATCGCGTCTTCGA
MSMEG_5590	5590RTF CGGCGTCGAAGAAGAATTCCTC
	5590RTR GTAACCGCAGCAGGGCCTTAC
MSMEG_3125	3125RTF CTCGACGTGACGGCGATCAGG
	3125RTR GTCGGTGGACTCCTCCATCAGC
MSMEG_4890	4890RTF GCATCGACAACATCAAGTCGGC
	4890RTR GCGTTGTAGGCCTCTTCACTGAG
MSMEG_5248	5248RTF TGGCACAGAAACCTGTCCCTAATG
	5248RTR CTCTTGGGCAGCGTCACCTG
MSMEG_6541	6541RTF GAACACCGCAGCCGAGAACG
	6541RTR GATGTTGAGCAGGCCGGACAG
MSMEG_6250	6250RTF GGCCTTACCCGCCAGAAGTG
	6250RTR CAGTTCGTCCCAGCTCGGTC
SigA (MSMEG_2758)	2758RTF GAAGACACCGACCTGGAACT		[1]
	2758RTR GACTCTTCCTCGTCCCACAC
CarD (MSMEG_6077)	6077RTF TCGAAACCCGGACTATCAAAGG		[2]
	6077RTR TTGTCCGCTGGTACTCGAAC
Mtsp17 (MSMEG_0129)	0129RTF CGAGGCGTACCCGCAATG
	0129RTR GTGATGAACACGCCCGACTG
DesA1 (MSMEG_5773)	5773RTF GACGATTACACCGACCTTCAGC
	5773RTR GAGCGCGTAGTAGTTCTTGCC
[1] N. Ofer, M. Wishkautzan, M. Meijler, Y. Wang, A. Speer, M. Niederweis, E. Gur, Ectoine biosynthesis in Mycobacterium smegmatis, Applied and environmental microbiology 78(20) (2012) 7483-6.
[2] C.L. Stallings, N.C. Stephanou, L. Chu, A. Hochschild, B.E. Nickels, M.S. Glickman, CarD is an essential regulator of rRNA transcription required for Mycobacterium tuberculosis persistence, Cell 138(1) (2009) 146-59.
