# Supplementary material for: Single START-domain protein Mtsp17 is involved in transcriptional regulation in Mycobacterium smegmatis
Source: PLoS One. 2021 Apr 15;16(4):e0249379. doi: 10.1371/journal.pone.0249379 (PMC8049324; doi:10.1371/journal.pone.0249379)
Supplement: S2 Table — (XLSX) [file pone.0249379.s002.xlsx]

## Sheet: table s2
Supplementary Table 2	Gene expression profiles of M. smegmatis MC2 155 strain (Wt) and Mtsp17 complemented strain (M0129C)
			M0129C_T20_1		M0129C_T20_2		M0129C_T20_3		M0129C_T0_1		M0129C_T0_2		M0129C_T0_3		WT_1		WT_2		WT_3
Gene	Function	Gene_length	readcount	fpkm	readcount	fpkm	readcount	fpkm	readcount	fpkm	readcount	fpkm	readcount	fpkm	readcount	fpkm	readcount	fpkm	readcount	fpkm
MSMEG_0001	DNA polymerase III subunit beta	1194	1413	227.556	1484	205.066	1764	227.449	1202	216.432	928	185.83	1096	202.551	708	304.168	726	331.095	629	299.182
MSMEG_0002	6-phosphogluconate dehydrogenase	894	592	127.331	576	106.304	827	142.416	610	146.694	494	132.118	519	128.103	119	68.2802	80	48.7273	93	59.0793
MSMEG_0003	recombination protein F	1155	340	56.6041	331	47.2835	446	59.4489	265	49.3271	245	50.7173	276	52.7298	70	31.0886	69	32.5302	80	39.3367
MSMEG_0004	hypothetical protein	585	173	56.8645	232	65.4329	284	74.74	147	54.0235	179	73.1592	137	51.6765	44	38.5818	47	43.7484	42	40.774
MSMEG_0005	DNA gyrase subunit B	2028	8894	843.296	10693	869.952	10888	826.553	8631	914.986	7424	875.269	7909	860.562	5057	1279.12	4744	1273.79	4365	1222.38
MSMEG_0006	DNA gyrase subunit A	2529	8802	669.242	9540	622.391	9656	587.813	7739	657.896	6648	628.512	7192	627.523	4864	986.575	4720	1016.28	4525	1016.15
MSMEG_0007	hypothetical protein	783	1311	321.952	1472	310.177	1807	355.293	1035	284.184	687	209.781	1001	282.099	728	476.93	916	637.021	692	501.919
MSMEG_0008	tRNA	77	2	4.99448	0	0	0	0	3	8.3763	0	0	0	0	0	0	0	0	0	0
MSMEG_0009	hypothetical protein	93	0	0	0	0	0	0	0	0	0	0	0	0	0	0	0	0	0	0
MSMEG_0010	tRNA	76	0	0	0	0	0	0	0	0	0	0	0	0	0	0	0	0	0	0
MSMEG_0011	hypothetical protein	801	46	11.0427	46	9.47521	38	7.30368	35	9.39414	34	10.1489	33	9.09097	4	2.56161	5	3.39905	9	6.38116
MSMEG_0012	ferric enterobactin transporter permease FepD	1032	49	9.12992	41	6.55493	57	8.50327	48	9.99961	38	8.80391	38	8.12517	19	9.44407	17	8.96994	24	13.2075
MSMEG_0014	Formyl transferase	969	91	18.0579	119	20.2622	118	18.7477	80	17.7496	61	15.0514	58	13.2079	15	7.94059	13	7.30533	20	11.7218
MSMEG_0015	ferric enterobactin transport ATP-binding protein FepC	831	52	12.0324	40	7.94187	35	6.48422	40	10.3486	34	9.78249	35	9.29385	9	5.55555	10	6.55268	7	4.78395
MSMEG_0016	hypothetical protein	267	1	0.720177	2	1.2359	6	3.45964	1	0.805212	7	6.26842	4	3.30581	0	0	0	0	0	0
MSMEG_0017	ABC transporter permease	1728	8	0.890219	13	1.24126	20	1.78187	14	1.74183	2	0.276731	9	1.14928	0	0	4	1.26048	1	0.328659
MSMEG_0018	ABC transporter permease	1770	14	1.52092	12	1.11859	10	0.869796	10	1.21464	6	0.810494	10	1.24668	6	1.73885	4	1.23057	4	1.28344
MSMEG_0019	amino acid adenylation protein	22572	84	0.715583	107	0.782127	97	0.661595	75	0.714353	45	0.476666	76	0.742972	65	1.47716	69	1.66456	61	1.53479
MSMEG_0020	periplasmic binding protein	948	189	38.3358	214	37.2451	243	39.4629	267	60.5514	244	61.5394	270	62.8469	44	23.8084	43	24.6991	32	19.1704
MSMEG_0021	aspartate alpha-decarboxylase	411	20	9.35705	31	12.4447	29	10.8629	32	16.739	21	12.2166	19	10.2009	6	7.4885	4	5.29954	0	0
MSMEG_0022	L-ornithine 5-monooxygenase	1323	78	11.3367	54	6.73438	86	10.0076	76	12.3502	47	8.49395	56	9.34021	31	12.0195	26	10.7012	8	3.43415
MSMEG_0023	hypothetical protein	411	841	393.464	960	385.384	914	342.369	812	424.752	607	353.117	776	416.628	174	217.166	189	250.403	188	259.78
MSMEG_0024	peptidyl-prolyl cis-trans isomerase B	528	8309	3025.98	10922	3412.97	10031	2924.83	10147	4131.67	9406	4259.34	10515	4394.45	721	700.465	647	667.253	583	627.082
MSMEG_0025	hypothetical protein	408	260	122.536	309	124.957	310	116.975	213	112.238	225	131.854	245	132.506	15	18.8589	13	17.3502	18	25.0554
MSMEG_0026	septation inhibitor protein	285	664	447.996	1062	614.814	829	447.817	586	442.053	745	625.004	699	541.204	32	57.5957	30	57.3187	28	55.796
MSMEG_0027	hypothetical protein	750	258	66.1468	276	60.7172	243	49.8811	214	61.3443	195	62.1649	184	54.1359	27	18.4666	28	20.329	18	13.6302
MSMEG_0028	serine-threonine protein kinase	1878	2103	215.325	2284	200.662	2822	231.341	1836	210.183	1542	196.318	1717	201.745	535	146.131	413	119.75	436	131.85
MSMEG_0029	para-aminobenzoate synthase component II	675	1073	305.666	1234	301.63	1409	321.365	1183	376.793	1002	354.924	1150	375.944	265	201.385	313	252.5	252	212.025
MSMEG_0030	serine/threonine protein kinase	1260	618	94.3124	589	77.1274	677	82.7197	485	82.7547	511	96.9666	539	94.3945	100	40.7113	80	34.5732	79	35.6079
MSMEG_0031	penicillin binding protein transpeptidase domain-containing protein	1476	441	57.4517	566	63.2694	565	58.9322	331	48.2129	343	55.5622	367	54.8666	66	22.9373	46	16.9704	82	31.5513
MSMEG_0032	cell cycle protein, FtsW/RodA/SpoVE family protein	1416	700	95.0573	776	90.4195	955	103.832	534	81.0773	542	91.5182	532	82.9043	94	34.0526	86	33.0716	82	32.8882
MSMEG_0033	protein phosphatase 2C	1539	855	106.826	939	100.668	1050	105.037	831	116.087	627	97.4093	764	109.543	87	28.9979	82	29.0132	105	38.7472
MSMEG_0034	FHA domain-containing protein	468	448	184.07	466	164.287	603	198.364	443	203.507	369	188.518	420	198.031	89	97.5505	71	82.61	68	82.5188
MSMEG_0035	FHA domain-containing protein	1464	2753	361.59	3320	374.163	3931	413.383	2377	349.068	1930	315.201	2202	331.898	733	256.831	467	173.698	478	185.429
MSMEG_0036	hypothetical protein	108	0	0	0	0	0	0	0	0	0	0	0	0	0	0	0	0	0	0
MSMEG_0037	tRNA	83	6	13.9003	3	5.96358	3	5.5646	1	2.59026	1	2.88067	3	7.97576	1	6.18027	0	0	1	6.84245
MSMEG_0039	small membrane hydrophobic protein	375	8	4.10213	13	5.71973	13	5.33707	8	4.58649	4	2.55035	7	4.11903	3	4.1037	5	7.26037	2	3.02892
MSMEG_0040	hypothetical protein	306	4	2.51356	0	0	0	0	0	0	0	0	0	0	0	0	0	0	0	0
MSMEG_0041	hypothetical protein	477	4	1.61247	7	2.42127	4	1.29102	1	0.450716	0	0	0	0	0	0	0	0	2	2.38123
MSMEG_0042	TetR family transcriptional regulator	564	66	22.5017	78	22.8181	78	21.2915	68	25.921	58	24.5878	60	23.4747	22	20.0092	29	27.9988	24	24.167
MSMEG_0043	extradiol ring-cleavage dioxygenase, class III enzyme, subunit B	825	95	22.1422	134	26.7988	141	26.3121	107	27.8838	133	38.5451	121	32.3638	16	9.94835	18	11.8806	29	19.9634
MSMEG_0044	hypothetical protein	2079	456	42.1756	460	36.5062	683	50.5774	420	43.4326	385	44.277	439	46.5949	254	62.6707	228	59.7174	240	65.5611
MSMEG_0045	hypothetical protein	2469	341	26.5573	426	28.4677	553	34.4822	334	29.0835	294	28.4707	311	27.7951	496	103.049	387	85.3513	461	106.04
MSMEG_0046	hypothetical protein	1158	111	18.4317	150	21.3721	162	21.5376	100	18.5658	72	14.866	108	20.5799	41	18.1619	25	11.7558	29	14.2226
MSMEG_0047	hypothetical protein	936	278	57.111	388	68.3943	405	66.6147	215	49.3837	202	51.5997	187	44.0854	27	14.797	23	13.3805	43	26.0905
MSMEG_0048	pyridoxamine 5'-phosphate oxidase	504	310	118.272	325	106.394	397	121.269	239	101.95	159	75.429	174	76.1811	33	33.5868	29	31.332	40	45.0733
MSMEG_0049	pirin	966	216	42.9959	236	40.3087	247	39.365	204	45.4019	200	49.5022	201	45.9143	38	20.1786	39	21.984	33	19.4011
MSMEG_0050	hypothetical protein	267	26	18.7246	32	19.7744	40	23.0643	33	26.572	17	15.2233	27	22.3142	9	17.2909	9	18.3549	10	21.2705
MSMEG_0051	transcription factor WhiB family protein	294	760	497.069	1256	704.865	1427	747.252	373	272.761	518	421.264	537	403.047	44	76.7698	33	61.1205	35	67.6099
MSMEG_0052	hypothetical protein	780	321	79.1336	351	74.2465	430	84.872	224	61.7412	210	64.3719	192	54.3169	33	21.7022	31	21.6415	25	18.2027
MSMEG_0053	hypothetical protein	1389	238	32.9477	254	30.1714	288	31.9213	179	27.7059	180	30.9843	180	28.5956	108	39.8847	116	45.4753	90	36.7985
MSMEG_0054	ISMsm2, transposase	1086	33	5.84299	28	4.25395	21	2.97701	37	7.32476	36	7.92582	37	7.51797	2	0.944681	10	5.01407	3	1.56885
MSMEG_0055	hypothetical protein	1578	22	2.68081	31	3.24129	30	2.92688	31	4.22354	25	3.78795	31	4.33494	11	3.57578	11	3.79582	11	3.95891
MSMEG_0056	hypothetical protein	318	3	1.81403	9	4.66959	11	5.32545	5	3.38037	6	4.51124	10	6.93907	1	1.61309	0	0	0	0
MSMEG_0057	hypothetical protein	849	236	53.4509	225	43.7259	263	47.6913	220	55.7104	165	46.4673	184	47.8232	47	28.3972	38	24.3723	44	29.433
MSMEG_0058	hypothetical protein	528	125	45.5226	141	44.0605	203	59.1906	118	48.0474	118	53.4342	101	42.2101	28	27.2025	12	12.3756	14	15.0586
MSMEG_0059	ATPase AAA	1725	822	91.6291	880	84.17	1066	95.139	672	83.7532	533	73.8771	586	74.9613	274	81.4792	288	90.9125	223	73.4185
MSMEG_0060	hypothetical protein	1440	353	47.1371	417	47.779	493	52.7078	323	48.2238	251	41.6757	283	43.3663	90	32.0601	82	31.0078	93	36.6784
MSMEG_0061	ftsk/SpoIIIE family protein	2229	871	75.1379	1074	79.4983	1071	73.9725	699	67.42	524	56.2073	700	69.2974	196	45.1057	199	48.6142	170	43.314
MSMEG_0062	ftsk/SpoIIIE family protein	1782	631	68.0883	665	61.5712	759	65.573	492	59.3579	490	65.7446	493	61.0475	102	29.3615	74	22.6123	86	27.4082
MSMEG_0063	PE family protein	294	566	370.186	580	325.495	775	405.831	447	326.875	378	307.409	446	334.747	36	62.8117	33	61.1205	39	75.3368
MSMEG_0064	PPE family protein	1296	282	41.8403	256	32.5911	428	50.8428	246	40.8086	179	33.0232	265	45.12	100	39.5804	82	34.4532	86	37.6863
MSMEG_0065	hypothetical protein	303	2686	1704.57	3102	1689.13	3206	1628.96	1280	908.215	1349	1064.49	1356	987.52	143	242.091	139	249.8	95	178.062
MSMEG_0066	early secretory antigenic target, 6 kDa	288	1071	715.069	1500	859.335	1595	852.627	647	482.985	547	454.116	568	435.196	74	131.803	71	134.241	79	155.785
MSMEG_0067	hypothetical protein	1425	512	69.0885	443	51.2924	636	68.7121	382	57.6328	313	52.5171	390	60.3919	161	57.9557	137	52.3511	133	53.0062
MSMEG_0068	transmembrane protein	1533	413	51.8034	425	45.7415	498	50.0124	333	46.7007	300	46.7898	376	54.1221	67	22.4191	95	33.7444	70	25.9326
MSMEG_0069	translation initiation factor IF-2	702	700	191.74	844	198.367	1111	243.651	622	190.491	619	210.826	529	166.283	74	54.0729	61	47.3165	39	31.5513
MSMEG_0070	hypothetical protein	336	481	275.269	546	268.113	646	295.995	329	210.513	418	297.446	356	233.797	73	111.447	40	64.8248	29	49.0172
MSMEG_0071	hypothetical protein	2268	2367	200.681	3035	220.79	3072	208.53	1763	167.121	1740	183.433	1803	175.421	225	50.8891	196	47.058	192	48.0782
MSMEG_0074	IS1549, transposase	1467	0	0	0	0	0	0	0	0	0	0	0	0	0	0	0	0	0	0
MSMEG_0075	hypothetical protein	357	0	0	0	0	0	0	0	0	0	0	0	0	0	0	0	0	2	3.18164
MSMEG_0076	antigen MTB48	1563	501	61.6353	497	52.464	728	71.7073	404	55.5704	353	53.9992	412	58.1657	90	29.5372	98	34.1419	88	31.9752
MSMEG_0077	hypothetical protein	318	188	113.679	286	148.389	245	118.612	99	66.9313	105	78.9467	91	63.1456	0	0	3	5.13706	1	1.78592
MSMEG_0078	hypothetical protein	576	242	80.7874	337	96.532	358	95.6866	150	55.9874	202	83.8495	193	73.9373	12	10.6867	9	8.50825	8	7.88782
MSMEG_0079	hypothetical protein	747	72	18.5337	67	14.7985	87	17.9304	56	16.1172	50	16.0037	48	14.1791	1	0.686696	3	2.18686	3	2.28082
MSMEG_0080	hypothetical protein	531	85	30.7805	100	31.072	83	24.0644	64	25.9124	57	25.6656	57	23.6869	3	2.89809	3	3.07643	5	5.34768
MSMEG_0081	hypothetical protein	333	12	6.92927	13	6.44114	19	8.78416	11	7.10182	11	7.89805	10	6.6265	0	0	0	0	1	1.70548
MSMEG_0082	hypothetical protein	1395	332	45.763	474	56.0619	506	55.8428	272	41.9195	241	41.3061	306	48.4034	53	19.4889	77	30.0564	57	23.2055
MSMEG_0083	membrane-anchored mycosin mycp1	1350	397	56.5467	449	54.8752	502	57.248	307	48.8907	286	50.6529	287	46.9112	35	13.299	33	13.3107	37	15.5653
MSMEG_0084	phosphocarrier protein HPr	258	83	61.8599	113	72.2641	131	78.1704	94	78.3303	92	85.2589	86	73.5542	2	3.97645	7	14.774	11	24.2138
MSMEG_0085	PTS system, Fru family protein, IIABC components	2016	87	8.29811	84	6.87468	122	9.31665	103	10.9842	82	9.72512	99	10.8361	50	12.7223	49	13.2351	60	16.9025
MSMEG_0086	1-phosphofructokinase	984	36	7.0349	28	4.6949	31	4.85017	11	2.40336	12	2.9158	11	2.46676	38	19.8095	9	4.98044	28	16.1604
MSMEG_0087	glucitol operon repressor	768	22	5.50823	20	4.29668	26	5.21198	11	3.07931	13	4.04719	10	2.87321	18	12.0225	17	12.0534	14	10.3528
MSMEG_0088	phosphoenolpyruvate-protein phosphotransferase	1635	30	3.52821	24	2.42191	22	2.07155	12	1.57792	18	2.63225	10	1.34962	7	2.19617	7	2.33131	6	2.08412
MSMEG_0089	chromosome condensation protein	975	62	12.2275	61	10.3226	69	10.8952	47	10.3637	39	9.56383	35	7.92122	21	11.0484	8	4.46792	18	10.4847
MSMEG_0090	hypothetical protein	2148	319	28.5566	388	29.8031	351	25.1573	171	17.1153	184	20.4812	184	18.9022	110	26.269	94	23.8294	89	23.5313
MSMEG_0091	transcriptional regulator	594	766	247.967	1012	281.098	1128	292.357	462	167.216	405	163.02	477	177.199	38	32.8158	35	32.085	38	36.3318
MSMEG_0092	transcriptional regulatory protein	636	501	151.472	581	150.724	736	178.16	332	112.228	401	150.751	377	130.802	36	29.0356	31	26.5415	32	28.5748
MSMEG_0093	methyltransferase	963	537	107.226	564	96.631	601	96.0813	579	129.263	570	141.521	603	138.172	296	157.671	260	147.017	275	162.18
MSMEG_0094	hypothetical protein	180	20	21.3653	33	30.2486	45	38.4885	23	27.4711	30	39.8493	27	33.0994	0	0	3	9.07547	2	6.31026
MSMEG_0095	methyltransferase	936	1155	237.278	1188	209.413	1223	201.16	1244	285.737	968	247.27	1145	269.934	545	298.68	517	300.77	485	294.277
MSMEG_0096	peroxisomal hydratase-dehydrogenase-epimerase	855	1292	290.568	1462	282.127	1521	273.876	1453	365.36	1046	292.508	1281	330.607	190	113.992	189	120.369	164	108.935
MSMEG_0097	oxidoreductase, zinc-binding dehydrogenase	966	153	30.4555	138	23.5703	214	34.1057	198	44.0666	174	43.0669	181	41.3457	53	28.1439	44	24.8025	51	29.9835
MSMEG_0098	methyltransferase	714	160	43.0896	199	45.9853	239	51.5336	216	65.0395	174	58.267	248	76.6447	74	53.1641	59	44.996	57	45.3384
MSMEG_0099	hypothetical protein	486	43	17.0131	41	13.9191	51	16.1557	61	26.9845	54	26.5662	49	22.2479	25	26.3869	24	26.8903	26	30.3827
MSMEG_0100	phosphotyrosine protein phosphatase ptpb	807	319	76.0095	362	74.0114	389	74.2107	383	102.034	275	81.4762	342	93.515	183	116.322	156	105.262	202	142.157
MSMEG_0101	hypothetical protein	555	138	47.812	129	38.3496	165	45.7701	127	49.1963	128	55.1428	132	52.4819	35	32.349	40	39.2453	45	46.0478
MSMEG_0102	acyl-CoA dehydrogenase	1236	300	46.6717	298	39.7797	324	40.3568	377	65.5759	301	58.2264	338	60.343	73	30.2963	98	43.1745	96	44.1106
MSMEG_0103	major facilitator family protein transporter	1200	16	2.56383	18	2.47488	12	1.53954	19	3.40403	14	2.78945	15	2.75828	2	0.854937	6	2.72264	1	0.473269
MSMEG_0104	LysR family transcriptional regulator	882	33	7.19442	53	9.9145	66	11.5204	28	6.82513	47	12.7409	36	9.00664	6	3.48954	10	6.17379	13	8.37075
MSMEG_0105	LuxR family transcriptional regulator	651	33	9.74729	43	10.8981	43	10.169	11	3.63273	11	4.04002	21	7.11815	15	11.8194	16	13.3832	12	10.4686
MSMEG_0106	sensory histidine kinase	1167	12	1.97725	13	1.83796	10	1.31923	3	0.552678	9	1.84393	4	0.756341	4	1.75822	4	1.86642	0	0
MSMEG_0107	cell envelope-related function transcriptional attenuator	1602	409	49.0921	568	58.4992	478	45.9363	340	45.6287	389	58.0576	356	49.0361	77	24.6555	42	14.276	76	26.9427
MSMEG_0108	acyl-CoA dehydrogenase	1140	289	48.7465	422	61.0761	359	48.482	333	62.8002	256	53.6916	310	60.0047	25	11.2492	24	11.4637	26	12.9526
MSMEG_0109	NAD(P) transhydrogenase subunit beta	1443	785	104.605	894	102.22	749	79.9109	858	127.833	718	118.968	839	128.299	57	20.2625	68	25.6604	62	24.4014
MSMEG_0110	NAD(P) transhydrogenase subunit alpha	1542	320	39.904	302	32.3137	343	34.2453	282	39.3175	278	43.1054	259	37.0633	47	15.635	26	9.18141	17	6.26115
MSMEG_0111	magnesium transporter	1005	160	30.6129	200	32.8343	229	35.08	121	25.8846	117	27.835	124	27.226	9	4.59369	7	3.79273	8	4.52078
MSMEG_0112	hypothetical protein	117	0	0	0	0	0	0	0	0	0	0	0	0	0	0	0	0	0	0
MSMEG_0113	taurine transporter permease TauC	861	12	2.67996	11	2.10792	13	2.32451	4	0.998799	4	1.11078	6	1.53772	272	162.051	297	187.834	288	189.967
MSMEG_0114	extracellular solute-binding protein	1029	30	5.60605	22	3.52753	44	6.58306	31	6.47691	23	5.34422	24	5.14665	26	12.9611	29	15.3463	35	19.3171
MSMEG_0115	haloacid dehalogenase	681	63	17.7887	59	14.2945	75	16.9553	49	15.4693	50	17.5547	57	18.4696	8	6.02599	5	3.998	0	0
MSMEG_0116	taurine import ATP-binding protein TauB	798	5	1.20481	11	2.27433	12	2.3151	14	3.77178	2	0.599237	16	4.42431	19	12.2134	26	17.7415	21	14.9454
MSMEG_0117	hydrolase	864	117	26.0389	163	31.127	139	24.768	113	28.1181	139	38.4656	134	34.2231	5	2.96853	2	1.26048	5	3.28659
MSMEG_0118	hypothetical protein	501	21	8.05995	23	7.5745	27	8.29692	24	10.299	12	5.72684	14	6.16622	1	1.02388	1	1.08688	0	0
MSMEG_0119	hypothetical protein	111	230	398.433	303	450.384	335	464.636	207	400.93	230	495.423	227	451.265	7	32.349	9	44.1509	4	20.4657
MSMEG_0120	transcriptional regulatory protein	660	435	126.735	626	156.493	530	123.63	333	108.473	348	126.069	280	93.6144	8	6.21772	4	3.30017	4	3.44196
MSMEG_0121	rhamnolipid biosynthesis 3-oxoacyl-ACP reductase	774	334	82.9767	393	83.7752	430	85.5299	219	60.831	174	53.7502	215	61.2952	44	29.1606	44	30.9551	31	22.7463
MSMEG_0122	periplasmic solute-binding protein	1008	53	10.1103	56	9.16624	65	9.92758	22	4.69228	24	5.69275	24	5.25387	2	1.01778	0	0	1	0.563416
MSMEG_0123	hypothetical protein	507	0	0	0	0	1	0.303657	0	0	0	0	0	0	0	0	0	0	0	0
MSMEG_0124	GntR family transcriptional regulator	684	59	16.5862	58	13.9906	56	12.6044	39	12.2583	33	11.5353	39	12.5816	25	18.7486	24	19.1062	31	25.7392
MSMEG_0125	integral membrane protein	1527	2	0.25185	6	0.6483	11	1.10903	1	0.140793	2	0.313157	1	0.144507	2	0.671856	0	0	0	0
MSMEG_0126	mandelate racemase/muconate lactonizing enzyme	1119	42	7.21722	59	8.69933	67	9.21797	101	19.405	74	15.8115	90	17.7477	15	6.87617	15	7.2993	16	8.12044
MSMEG_0127	oxidoreductase, zinc-binding dehydrogenase	1092	111	19.5457	107	16.1668	171	24.1082	228	44.8884	167	36.565	183	36.9792	78	36.6401	72	35.9029	85	44.2065
MSMEG_0128	thioesterase	450	74	31.6206	98	35.9317	97	33.1856	56	26.7545	55	29.2228	38	18.6337	9	10.2592	10	12.1006	11	13.8826
MSMEG_0129	cyclase/dehydrase	435	17755	7848.42	22175	8410.82	22689	8030.02	2949	1457.49	2821	1550.55	2905	1473.62	83	97.8755	68	85.1216	96	125.335
MSMEG_0130	GntR family transcriptional regulator	693	37	10.2664	26	6.19019	51	11.3299	61	18.9242	42	14.4906	44	14.0103	1	0.740205	4	3.14302	0	0
MSMEG_0131	long-chain-fatty-acid--CoA ligase	1635	169	19.8756	165	16.6506	211	19.8681	148	19.461	125	18.2795	162	21.8638	6	1.88243	3	0.999134	9	3.12618
MSMEG_0132	hypothetical protein	801	299	71.7777	382	78.6855	468	89.9506	296	79.4476	282	84.176	253	69.6974	49	31.3797	41	27.8722	46	32.6148
MSMEG_0133	ABC transporter	870	270	59.6754	228	43.2394	321	56.8037	185	45.7166	202	55.5142	192	48.6979	44	25.9429	24	15.0215	29	18.9308
MSMEG_0134	virulence factor Mce family protein	1230	346	54.0906	382	51.2415	447	55.9491	226	39.5025	205	39.8493	208	37.3153	72	30.027	42	18.5936	65	30.0122
MSMEG_0135	virulence factor Mce family protein	1032	363	67.636	424	67.7875	411	61.313	219	45.6232	282	65.3343	262	56.0209	45	22.3675	35	18.4675	46	25.3144
MSMEG_0136	virulence factor Mce family protein	1575	248	30.2776	317	33.208	374	36.5579	192	26.2085	197	29.9059	183	25.6389	24	7.81656	35	12.1006	27	9.73583
MSMEG_0137	virulence factor mce family protein	1644	308	36.0246	386	38.7391	416	38.9567	221	28.9009	223	32.4321	296	39.73	39	12.1688	39	12.9176	31	10.709
MSMEG_0138	virulence factor Mce family protein	1173	327	53.6044	394	55.4194	369	48.4305	220	40.3224	199	40.5627	227	42.7028	68	29.7369	58	26.9247	59	28.5656
MSMEG_0139	mce-family protein mce1f	1557	249	30.7512	293	31.0487	328	32.4322	199	27.4781	142	21.8058	175	24.8015	42	13.8371	31	10.8416	19	6.93034
MSMEG_0140	mce associated membrane protein	609	77	24.3122	109	29.5306	143	36.1501	69	24.3587	77	30.2305	88	31.8856	7	5.89612	9	8.04721	4	3.7302
MSMEG_0141	mce associated transmembrane protein	969	116	23.0189	96	16.346	149	23.673	90	19.9683	91	22.4538	100	22.7722	35	18.528	48	26.9735	47	27.5463
MSMEG_0142	hypothetical protein	549	22	7.7055	20	6.01065	31	8.69321	24	9.39854	13	5.66165	16	6.43097	2	1.86871	3	2.97556	1	1.03447
MSMEG_0143	mce associated membrane protein	891	94	20.2862	118	21.8508	123	21.2529	82	19.786	88	23.6144	93	23.0321	8	4.60572	8	4.88914	3	1.9122
MSMEG_0144	HNH endonuclease	1869	44	4.52683	36	3.17802	61	5.02471	33	3.796	39	4.98915	32	3.77806	1	0.274458	0	0	4	1.21546
MSMEG_0145	hypothetical protein	669	11	3.16168	24	5.91901	34	7.82426	27	8.67679	22	7.86264	20	6.59679	4	3.06704	5	4.06972	4	3.39566
MSMEG_0146	mosc domain-containing protein	819	1132	265.774	1542	310.645	1417	266.365	1061	278.518	1069	312.08	1066	287.212	149	93.3228	156	103.72	125	86.6794
MSMEG_0147	C-5 sterol desaturase	915	47	9.87706	77	13.8846	92	15.4795	101	23.7313	99	25.8694	110	26.5277	8	4.48491	7	4.16579	2	1.24136
MSMEG_0148	TetR family transcriptional regulator	630	41	12.5139	73	19.1182	87	21.2603	57	19.4516	69	26.1867	59	20.6652	8	6.5138	8	6.91464	10	9.01466
MSMEG_0149	thiamine biosynthesis protein ThiC	1428	13	1.75052	23	2.65744	35	3.77338	17	2.55942	9	1.50691	13	2.00883	0	0	1	0.381322	2	0.795411
MSMEG_0150	NAD(P) transhydrogenase subunit beta	1434	78	10.4591	83	9.54976	110	11.8096	79	11.844	63	10.5042	38	5.8474	15	5.36571	9	3.41754	7	2.77229
MSMEG_0151	PntAB protein	324	2	1.18696	6	3.05541	4	1.90067	2	1.32711	1	0.737949	3	2.04317	0	0	0	0	0	0
MSMEG_0152	alanine dehydrogenase	1083	45	7.98978	50	7.61737	40	5.6862	47	9.3302	35	7.72701	25	5.09378	8	3.78919	4	2.01118	9	4.71958
MSMEG_0153	2-dehydropantoate 2-reductase	1014	123	23.3248	157	25.5461	157	23.837	77	16.3258	62	14.6193	73	15.886	31	15.6823	17	9.12917	11	6.1609
MSMEG_0154	pyruvate kinase	1434	99	13.2751	80	9.20459	89	9.55502	62	9.29531	63	10.5042	72	11.0793	26	9.30057	24	9.11344	20	7.92083
MSMEG_0155	transcriptional regulator	471	128	52.2564	191	66.9077	217	70.9299	99	45.1893	115	58.3779	124	58.0938	23	25.0491	20	23.1222	25	30.1446
MSMEG_0156	LysR family transcriptional regulator	927	117	24.2693	134	23.85	123	20.4275	76	17.6261	79	20.376	94	22.3757	17	9.40707	18	10.5734	19	11.6403
MSMEG_0157	oxalyl-CoA decarboxylase	1734	115	12.7526	130	12.3697	130	11.5421	104	12.8945	93	12.8235	98	12.4711	11	3.25408	7	2.19821	16	5.24035
MSMEG_0158	formyl-coenzyme A transferase	1263	192	29.2313	239	31.2218	212	25.8418	258	43.9175	237	44.8659	283	49.4438	11	4.4676	26	11.2096	14	6.29527
MSMEG_0159	formate dehydrogenase subunit gamma	486	4	1.58261	6	2.03694	1	0.316778	5	2.21185	4	1.96787	3	1.36211	0	0	0	0	0	0
MSMEG_0160	formate dehydrogenase subunit beta	1599	28	3.36713	38	3.92102	47	4.52522	30	4.03361	30	4.48585	20	2.76001	7	2.24561	2	0.681086	3	1.06552
MSMEG_0161	formate dehydrogenase subunit alpha	2820	119	8.11425	149	8.71768	132	7.20635	102	7.77629	86	7.29157	116	9.0769	9	1.63711	18	3.47571	9	1.81252
MSMEG_0162	NAD-dependent formate dehydrogenase subunit delta	225	13	11.1099	15	10.9995	20	13.6848	4	3.82207	5	5.31324	13	12.7494	0	0	1	2.42012	0	0
MSMEG_0163	hypothetical protein	312	8	4.93044	6	3.17293	5	2.46721	0	0	2	1.53266	3	2.12176	0	0	0	0	0	0
MSMEG_0164	transmembrane transporter	1344	7	1.0015	6	0.736573	1	0.114549	0	0	0	0	1	0.164183	0	0	0	0	0	0
MSMEG_0165	formate dehydrogenase accessory protein	843	265	60.4462	265	51.8659	318	58.0751	272	69.3686	195	55.3068	237	62.0368	61	37.1182	71	45.8618	87	58.6113
MSMEG_0166	GntR family transcriptional regulator	729	631	166.438	754	170.65	797	168.314	465	137.135	338	110.856	370	111.996	129	90.7711	132	98.5977	126	98.1596
MSMEG_0167	transmembrane transporter	1404	81	11.0935	97	11.399	92	10.0881	57	8.72829	62	10.5584	37	5.81518	11	4.01893	6	2.32704	15	6.06756
MSMEG_0168	formyl-coenzyme A transferase	1287	8	1.19526	17	2.17939	27	3.2298	6	1.00229	10	1.85777	12	2.05746	1	0.398572	2	0.846197	3	1.32383
MSMEG_0169	hypothetical protein	117	5	8.21741	5	7.05095	3	3.94754	0	0	0	0	0	0	0	0	1	4.65409	0	0
MSMEG_0170	transmembrane transporter	1383	37	5.14435	43	5.12991	57	6.34517	49	7.6172	35	6.05087	71	11.3283	11	4.07996	17	6.6934	13	5.3384
MSMEG_0171	histone deacetylase superfamily protein	930	30	6.20282	22	3.90304	33	5.46288	17	3.92995	9	2.31383	13	3.08453	0	0	3	1.75654	2	1.22134
MSMEG_0172	transmembrane protein	603	7429	2368.99	8698	2379.94	9520	2430.58	6174	2201.26	5204	2063.44	5932	2170.76	1058	900.023	1124	1015.01	1040	979.503
MSMEG_0173	hypothetical protein	321	49	29.3523	64	32.8957	86	41.2462	41	27.46	35	26.0696	37	25.4346	12	19.1762	11	18.6598	11	19.4615
MSMEG_0174	inner membrane protein	372	16	8.27042	9	3.99175	27	11.1741	33	19.0718	18	11.5691	21	12.4568	4	5.51572	5	7.31892	3	4.58003
MSMEG_0175	FAD dependent oxidoreductase	1137	7	1.18383	5	0.72556	9	1.21863	6	1.13452	6	1.26172	4	0.776298	0	0	0	0	0	0
MSMEG_0176	glutamine ABC transporter periplasmic protein	855	1	0.224897	7	1.35081	6	1.08038	5	1.25726	1	0.279644	4	1.03234	0	0	0	0	0	0
MSMEG_0177	polar amino acid ABC transporter inner membrane protein	972	2	0.395653	0	0	1	0.158389	0	0	2	0.491966	4	0.908076	1	0.527739	0	0	0	0
MSMEG_0178	ATP-binding protein	783	3	0.736733	5	1.05359	7	1.37634	0	0	1	0.305358	0	0	0	0	2	1.39088	1	0.725317
MSMEG_0179	GntR family transcriptional regulator	672	63	18.0269	65	15.9591	92	21.077	59	18.8757	58	20.6362	57	18.7169	10	7.63336	5	4.05155	7	5.91587
MSMEG_0180	HTH-type transcriptional regulator	510	15	5.65551	25	8.08786	22	6.64115	18	7.58794	13	6.09459	19	8.22076	4	4.02323	0	0	0	0
MSMEG_0181	alpha-ketoglutarate-dependent taurine dioxygenase	939	16	3.27646	16	2.81137	18	2.95119	26	5.95291	31	7.89347	15	3.52496	0	0	2	1.1598	1	0.604817
MSMEG_0182	epoxide hydrolase 1	1158	43	7.1402	63	8.97627	48	6.38151	41	7.61196	36	7.43302	45	8.57497	6	2.65783	7	3.29162	8	3.92348
MSMEG_0183	hypothetical protein	552	182	63.3991	257	76.8171	227	63.3108	96	37.3898	71	30.7532	101	40.3749	4	3.71712	4	3.94585	7	7.20193
MSMEG_0184	transferase	1773	208	22.5582	226	21.0312	254	22.0554	163	19.7652	162	21.8463	157	19.5398	54	15.6232	46	14.1276	44	14.094
MSMEG_0185	MmpL6 protein	2862	546	36.6838	710	40.931	697	37.4933	231	17.3526	234	19.5487	299	23.0531	17	3.04694	25	4.75653	21	4.16715
MSMEG_0186	MmpS2 protein	495	35	13.5961	30	9.99953	37	11.5077	15	6.5149	13	6.27928	10	4.45783	0	0	0	0	1	1.14732
MSMEG_0187	acetyltransferase	477	163	65.7083	176	60.8777	194	62.6144	115	51.8324	103	51.6286	84	38.8588	10	10.7539	8	9.13254	11	13.0968
MSMEG_0188	MarR family transcriptional regulator	456	110	46.3851	170	61.5103	180	60.7713	94	44.3184	91	47.7143	86	41.6162	18	20.2485	12	14.3297	20	24.9089
MSMEG_0189, ydhH	anhydro-N-acetylmuramic acid kinase	1167	9	1.48294	9	1.27243	4	0.527691	4	0.736903	6	1.22928	5	0.945427	2	0.879112	2	0.93321	0	0
MSMEG_0190	integral membrane transporter	1560	19	2.34196	30	3.17293	20	1.97377	11	1.51597	13	1.99246	22	3.11191	2	0.657644	3	1.04717	4	1.45621
MSMEG_0191	BadF/BadG/BcrA/BcrD ATPase	930	2	0.413521	6	1.06447	9	1.48988	3	0.693521	8	2.05674	3	0.711815	6	3.30943	1	0.585514	1	0.61067
MSMEG_0192	RpiR family transcriptional regulator protein	903	55	11.7119	74	13.521	51	8.69507	46	10.952	22	5.82514	30	7.33098	2	1.13613	5	3.0151	3	1.88679
MSMEG_0193, yfeU	N-acetylmuramic acid 6-phosphate etherase	897	87	18.6499	74	13.6114	99	16.9916	99	23.7282	66	17.5923	75	18.45	24	13.7247	17	10.3199	17	10.7633
MSMEG_0194	serine esterase, cutinase	699	993	273.164	1041	245.718	1067	235.005	1307	401.994	991	338.975	1183	373.453	602	441.778	447	348.217	513	416.802
MSMEG_0195	steroid monooxygenase	1641	80	9.37415	83	8.34513	114	10.6952	55	7.20569	42	6.11945	68	9.14385	2	0.625182	8	2.65462	2	0.692167
MSMEG_0196	dehydrogenase	897	63	13.5051	95	17.4741	78	13.3873	45	10.7855	42	11.1951	47	11.562	5	2.85932	5	3.03527	7	4.43195
MSMEG_0197	nudix hydrolase	645	3	0.89436	7	1.79061	10	2.38688	2	0.666641	3	1.11207	0	0	3	2.38587	5	4.22115	1	0.880501
MSMEG_0198	acyl-CoA dehydrogenase	1134	31	5.25653	34	4.94686	56	7.60266	28	5.30843	11	2.31927	14	2.72423	5	2.26174	3	1.44055	3	1.50244
MSMEG_0200	hypothetical protein	2553	13	0.979137	15	0.969403	12	0.723638	6	0.505268	8	0.749222	4	0.345731	2	0.40185	2	0.426579	1	0.222453
MSMEG_0201	hypothetical protein	507	5	1.89632	1	0.325429	7	2.1256	1	0.424047	1	0.471589	0	0	0	0	0	0	0	0
MSMEG_0202	IS1096, tnpA protein	1323	0	0	0	0	0	0	0	0	0	0	0	0	0	0	0	0	0	0
MSMEG_0203	IS1096, tnpR protein	702	0	0	0	0	0	0	0	0	0	0	0	0	0	0	0	0	0	0
MSMEG_0204	hypothetical protein	2046	3	0.281946	2	0.161283	4	0.300985	4	0.420316	5	0.5843	1	0.107851	1	0.250715	0	0	2	0.555155
MSMEG_0205	tetracenomycin polyketide synthesis hydroxylase TcmH	324	0	0	2	1.01847	3	1.4255	0	0	0	0	3	2.04317	1	1.58322	0	0	0	0
MSMEG_0206	acyltransferase	2136	383	34.4785	520	40.1667	526	37.9119	192	19.3251	171	19.1411	189	19.5249	2564	615.747	2241	571.295	2301	611.794
MSMEG_0207	MarR family transcriptional regulator	441	25	10.9006	22	8.23091	24	8.37844	22	10.7252	11	5.96384	19	9.507	0	0	5	6.17379	3	3.86342
MSMEG_0208	ribonuclease	378	11	5.59566	10	4.36488	25	10.1821	6	3.41256	7	4.4277	5	2.91882	1	1.35704	0	0	2	3.00489
MSMEG_0209	ribonuclease inhibitor	279	133	91.6639	133	78.6523	186	102.636	74	57.0229	74	63.416	53	41.918	38	69.8658	22	42.9377	26	52.9248
MSMEG_0210	LprO protein	1089	143	25.2499	175	26.5139	217	30.6777	195	38.4971	164	36.0071	168	34.0416	46	21.6678	35	17.5009	53	27.64
MSMEG_0211	ABC transporter ATP-binding protein	2364	491	39.9379	519	36.2229	542	35.2974	440	40.0154	394	39.8493	406	37.8972	79	17.1421	46	10.5957	52	12.4924
MSMEG_0212	lyase	420	59	27.0118	48	18.8563	34	12.4629	49	25.0824	32	18.2168	41	21.5409	2	2.44268	2	2.59299	2	2.7044
MSMEG_0213	transcriptional regulator	441	44	19.1851	70	26.1893	50	17.4551	65	31.6881	31	16.8072	71	35.5262	29	33.7322	6	7.40854	14	18.0293
MSMEG_0214	L-sorbosone dehydrogenase	1284	441	66.0426	550	70.6743	568	68.1042	482	80.7056	412	76.7192	460	79.0536	142	56.7294	120	50.8905	126	55.7308
MSMEG_0215	hypothetical protein	717	642	172.174	708	162.921	957	205.487	677	202.998	595	198.413	606	186.501	119	85.136	133	101.007	98	77.6241
MSMEG_0216	3-hydroxyacyl-CoA dehydrogenase	795	6267	1515.8	5704	1183.79	8058	1560.45	4649	1257.23	2988	898.639	4299	1193.24	1058	682.659	826	565.761	879	627.93
MSMEG_0217	alcohol dehydrogenase	1125	60	10.2553	74	10.8528	61	8.34772	78	14.9061	70	14.8771	72	14.1224	8	3.64773	2	0.96805	7	3.53375
MSMEG_0218	3-demethylubiquinone-9 3-methyltransferase	495	6	2.33076	9	2.99986	6	1.86611	12	5.21192	7	3.38115	6	2.6747	1	1.03629	0	0	0	0
MSMEG_0219	RNA polymerase factor sigma-70	1023	333	62.5921	401	64.6744	406	61.1	255	53.5903	223	52.1196	266	57.3766	96	48.1372	81	43.1151	74	41.0815
MSMEG_0220	monoglyceride lipase	843	305	69.5702	414	81.0283	371	67.7543	359	91.5563	292	82.8184	372	97.3742	67	40.7692	71	45.8618	75	50.527
MSMEG_0221	hypothetical protein	960	501	100.35	639	109.823	614	98.4663	577	129.219	498	124.031	522	119.985	52	27.7854	26	14.7476	27	15.9728
MSMEG_0222	hypothetical protein	744	333	86.0641	349	77.3956	481	99.532	313	90.4467	265	85.1617	347	102.917	49	33.7838	54	39.5222	68	51.907
MSMEG_0223	hypothetical protein	483	57	22.6923	58	19.8127	76	24.2246	67	29.8228	49	24.2561	38	17.3606	10	10.6203	11	12.4013	13	15.2857
MSMEG_0224	O-methyltransferase MdmC	657	469	137.264	573	143.897	590	138.254	400	130.893	307	111.724	390	130.987	231	180.357	193	159.96	195	168.562
MSMEG_0225	MmpL4 protein	2898	1820	120.76	2007	114.265	2154	114.43	2832	210.095	2801	231.093	2978	226.754	279	49.3845	277	52.0477	247	48.4048
MSMEG_0226	MmpS5 protein	429	165	73.9567	265	101.918	230	82.5394	256	128.293	240	133.76	302	155.338	35	41.85	24	30.4631	30	39.7149
MSMEG_0227	TetR family transcriptional regulator	570	196	66.1199	171	49.4977	288	77.7872	229	86.3738	229	96.0577	228	88.265	45	40.497	27	25.7934	17	16.9381
MSMEG_0228	adenylate and guanylate cyclase catalytic domain-containing protein	3153	80	4.87884	66	3.45369	79	3.85739	79	5.38672	69	5.23235	81	5.66878	15	2.44035	19	3.28133	15	2.70182
MSMEG_0229	dihydroxy-acid dehydratase	1716	3542	396.901	3458	332.485	4429	397.355	3769	472.205	3133	436.531	3440	442.354	1609	480.977	1478	469.005	1424	471.284
MSMEG_0230	hypothetical protein	306	3063	1924.76	3042	1640.22	4699	2364.15	2102	1476.84	2019	1577.56	2052	1479.74	622	1042.69	426	758.068	577	1070.89
MSMEG_0231	hypothetical protein	300	65	41.6623	63	34.6484	85	43.6203	115	82.4134	95	75.7136	99	72.8187	15	25.6481	12	21.7811	22	41.6477
MSMEG_0232	sugar transporter family protein	1230	755	118.03	764	102.483	1026	128.42	472	82.5008	359	69.7848	457	81.986	215	89.6641	175	77.4735	171	78.9552
MSMEG_0233	lipoprotein Lpps	1041	4550	840.449	4833	766.002	5293	782.784	5822	1202.38	4636	1064.79	5562	1178.99	975	480.44	595	311.234	621	338.79
MSMEG_0234	metallopeptidase	2001	4147	398.509	4906	404.524	5086	391.309	5497	590.609	4419	528.018	5157	568.694	1030	264.043	890	242.194	921	261.398
MSMEG_0235	hypothetical protein	621	171	52.9487	202	53.669	208	51.5659	192	66.4708	137	52.7473	158	56.1428	14	11.5644	12	10.5223	15	13.718
MSMEG_0236	transmembrane protein	690	134	37.3428	136	32.5202	161	35.9226	157	48.9184	115	39.8493	164	52.4473	30	22.3027	12	9.47005	19	15.6385
MSMEG_0237	ISMsm3, transposase	1407	0	0	1	0.117265	0	0	0	0	3	0.509799	0	0	0	0	0	0	0	0
MSMEG_0238	O-acetylhomoserine/O-acetylserine sulfhydrylase	471	124	50.6234	120	42.0363	152	49.6836	117	53.4056	91	46.1947	114	53.4088	47	51.1873	35	40.4639	34	40.9966
MSMEG_0239	O-acetylhomoserine/O-acetylserine sulfhydrylase	1296	346	51.336	328	41.7573	386	45.8536	339	56.2362	279	51.472	304	51.7604	114	45.1217	104	43.6967	83	36.3716
MSMEG_0240	hypothetical protein	609	875	276.275	1094	296.39	1183	299.06	786	277.477	667	261.867	852	308.71	245	206.364	281	251.252	226	210.756
MSMEG_0241	MmpL11 protein	2865	2366	158.796	2544	146.506	2930	157.447	2328	174.695	2075	173.167	2299	177.069	692	123.899	613	116.508	604	119.73
MSMEG_0242	hypothetical protein	582	1325	437.768	1822	516.522	1533	405.518	1273	470.248	1210	497.089	1309	496.301	61	53.7641	65	60.815	55	53.6697
MSMEG_0243	hypothetical protein	351	1780	975.132	2297	1079.74	2171	952.233	1193	730.726	980	667.56	1116	701.594	203	296.67	323	501.09	176	284.771
MSMEG_0244	two component response transcriptional regulatory protein prra	741	654	169.711	564	125.581	621	129.022	540	156.674	366	118.096	405	120.605	364	251.981	319	234.419	337	258.286
MSMEG_0245	transmembrane protein	369	218	113.601	185	82.7197	279	116.404	131	76.3249	95	61.5558	107	63.9862	311	432.334	313	461.89	284	437.101
MSMEG_0246	sensor-type histidine kinase PrrB	1353	153	21.7442	163	19.8771	194	22.0747	170	27.013	141	24.9168	153	24.953	82	31.0886	69	27.7697	60	25.1851
MSMEG_0247	secreted peptidase	1215	146	23.1061	209	28.3814	234	29.6504	116	20.5259	102	20.0722	132	23.9732	83	35.0419	58	25.9939	52	24.3062
MSMEG_0248	hypothetical protein	1092	92	16.2	131	19.793	142	20.0196	113	22.2473	89	19.4867	101	20.4093	126	59.1879	124	61.8328	131	68.13
MSMEG_0249	integral membrane protein	1140	479	80.7944	534	77.2859	662	89.4013	316	59.5942	241	50.5457	286	55.3592	182	81.8939	198	94.5759	141	70.2432
MSMEG_0250	membrane protein, MmpL family protein	3042	5991	378.696	6898	374.134	6962	352.343	7037	497.336	6746	530.223	7101	515.097	861	145.187	754	134.968	757	141.327
MSMEG_0251	hypothetical protein	699	389	107.01	402	94.8883	522	114.97	418	128.564	420	143.663	431	136.059	49	35.9587	37	28.8234	42	34.1241
MSMEG_0252, yggH	tRNA (guanine-N(7)-)-methyltransferase	723	464	123.404	666	151.985	565	120.31	574	170.685	501	165.68	509	155.349	176	124.87	141	106.194	130	102.116
MSMEG_0253	hypothetical protein	1023	74	13.9093	82	13.2252	98	14.7483	64	13.4501	56	13.0883	57	12.295	22	11.0314	22	11.7103	21	11.6583
MSMEG_0254	hypothetical protein	1467	80	10.486	93	10.4596	138	14.4824	78	11.431	58	9.453	63	9.47631	30	10.49	22	8.16606	30	11.614
MSMEG_0255	phosphoenolpyruvate carboxykinase	1827	2135	224.704	2461	222.247	2376	200.216	2247	264.415	1648	215.67	2034	245.664	240	67.3842	204	60.8012	222	69.0087
MSMEG_0256	hypothetical protein	903	17	3.62003	22	4.01975	38	6.47868	28	6.66641	31	8.20816	26	6.35352	5	2.84032	6	3.61813	9	5.66037
MSMEG_0257	long-chain-fatty-acid--CoA ligase	1515	40	5.07689	70	7.62341	55	5.58909	60	8.51452	40	6.31276	52	7.5739	6	2.03153	3	1.07827	3	1.1246
MSMEG_0258	oxidoreductase, short chain dehydrogenase/reductase	711	9	2.43402	9	2.08851	13	2.81491	10	3.02379	6	2.01768	10	3.10355	4	2.88586	2	1.53172	3	2.3963
MSMEG_0259	enoyl-CoA hydratase/isomerase	906	60	12.7343	68	12.3835	83	14.1039	38	9.01731	35	9.23659	31	7.55026	22	12.456	11	6.61127	12	7.52216
MSMEG_0260	DNA-binding protein	816	62	14.6101	93	18.8043	76	14.3388	56	14.7543	45	13.1854	64	17.3069	23	14.4585	29	19.3521	28	19.4876
MSMEG_0261	p40 protein	993	523	101.275	536	89.0593	686	106.357	440	95.2631	379	91.256	370	82.2207	169	87.3017	145	79.5131	147	84.0732
MSMEG_0262	hypothetical protein	1107	131	22.7549	123	18.3325	104	14.4636	100	19.4211	79	17.0628	113	22.5247	23	10.6577	24	11.8055	27	13.8518
MSMEG_0263	amidohydrolase	1272	76	11.4889	111	14.3979	109	13.1926	70	11.8313	57	10.7142	73	12.6638	35	14.1145	25	10.7022	24	10.7155
MSMEG_0264	transmembrane transporter	1119	88	15.1218	90	13.2702	111	15.2716	50	9.60642	55	11.7518	65	12.8178	9	4.1257	12	5.83944	16	8.12044
MSMEG_0265	uracil DNA glycosylase superfamily protein	630	142	43.341	240	62.8542	282	68.9127	47	16.0391	37	14.0421	50	17.5129	29	23.6125	28	24.2012	33	29.7484
MSMEG_0266	arginine decarboxylase	1458	2481	327.205	2707	306.333	2916	307.908	951	140.231	907	148.738	989	149.681	403	141.786	374	139.68	364	141.786
MSMEG_0267	esterase	1017	8133	1537.73	9669	1568.64	12001	1816.72	1748	369.523	1682	395.436	1756	381.006	1650	832.239	1389	743.706	1356	757.231
MSMEG_0268	GntR family transcriptional regulator	780	134	33.034	176	37.229	210	41.4491	97	26.7361	70	21.4573	81	22.915	84	55.2421	95	66.3207	82	59.7048
MSMEG_0269	3-oxoacyl-ACP reductase	780	98	24.1592	97	20.5183	127	25.0669	96	26.4605	86	26.3618	101	28.573	25	16.4411	26	18.1509	34	24.7556
MSMEG_0270	aminoglycoside phosphotransferase	1005	156	29.8476	162	26.5958	127	19.4549	120	25.6706	116	27.5971	126	27.6652	21	10.7186	19	10.2946	26	14.6925
MSMEG_0271	hypothetical protein	657	5	1.46337	1	0.25113	8	1.87463	1	0.327232	3	1.09176	1	0.335864	0	0	0	0	2	1.72884
MSMEG_0272	propanediol utilization protein PduA	282	0	0	3	1.75524	1	0.545936	2	1.52476	0	0	0	0	0	0	0	0	1	2.01391
MSMEG_0273	ethanolamine utilization protein EutN	264	2	1.45672	1	0.624971	2	1.16632	0	0	0	0	2	1.67169	0	0	0	0	0	0
MSMEG_0274	hypothetical protein	522	2	0.736733	1	0.316077	1	0.294931	0	0	0	0	0	0	0	0	0	0	0	0
MSMEG_0275	microcompartments protein family protein	609	0	0	0	0	2	0.505596	0	0	0	0	0	0	0	0	0	0	0	0
MSMEG_0276	aldehyde-alcohol dehydrogenase	1584	4	0.485574	2	0.208324	2	0.194386	0	0	1	0.150944	0	0	3	0.971519	3	1.0313	2	0.717075
MSMEG_0277	aminotransferase	1281	1	0.150107	2	0.257599	2	0.240365	1	0.167831	1	0.186648	2	0.344516	0	0	0	0	1	0.443344
MSMEG_0278	hypothetical protein	228	471	397.225	611	442.15	808	545.591	144	135.784	170	178.273	169	163.561	57	128.241	23	54.9305	41	102.127
MSMEG_0279	amino acid permease	1536	6	0.751122	2	0.214834	4	0.400922	1	0.139968	1	0.155661	1	0.143661	0	0	0	0	0	0
MSMEG_0280	alpha/beta hydrolase	900	420	89.7341	450	82.4962	734	125.558	195	46.5815	133	35.333	163	39.9644	235	133.94	224	135.527	207	130.622
MSMEG_0281	choline dehydrogenase	1572	10	1.2232	18	1.88923	10	0.97935	6	0.820579	6	0.912579	12	1.68445	4	1.30525	5	1.73196	6	2.16765
MSMEG_0282	hypothetical protein	321	19	11.3815	8	4.11196	8	3.83686	2	1.33951	7	5.21392	3	2.06227	0	0	0	0	0	0
MSMEG_0283	short chain dehydrogenase	771	31	7.7314	28	5.99194	29	5.79074	21	5.8558	11	3.41122	13	3.72064	5	3.3266	0	0	4	2.94642
MSMEG_0284	ribosyldihydronicotinamide dehydrogenase	795	46	11.1261	56	11.6221	64	12.3938	106	28.6655	79	23.7592	65	18.0416	4	2.58094	4	2.73976	9	6.42932
MSMEG_0285	TetR family transcriptional regulator	603	24	7.65323	33	9.02943	21	5.36158	27	9.62649	20	7.9302	27	9.88041	1	0.850683	1	0.903031	4	3.76732
MSMEG_0286	GntR family transcriptional regulator	687	4	1.11958	9	2.16147	4	0.896384	9	2.81648	4	1.39211	4	1.28479	1	0.74667	0	0	1	0.826672
MSMEG_0287	hypothetical protein	528	7	2.54926	7	2.1874	8	2.33263	11	4.47899	0	0	5	2.08961	0	0	5	5.15651	3	3.22684
MSMEG_0288	FAD dependent oxidoreductase	1110	30	5.19696	42	6.24295	41	5.68659	30	5.81058	18	3.87723	34	6.75903	4	1.84851	6	2.94339	8	4.09314
MSMEG_0289	alpha/beta hydrolase	1101	77	13.4479	54	8.09227	90	12.5848	87	16.9884	84	18.2416	77	15.4324	28	13.0454	34	16.8156	22	11.3482
MSMEG_0290	acyltransferase	1419	81	10.9762	96	11.1623	130	14.1043	94	14.2419	83	13.9852	96	14.9285	16	5.78393	12	4.60489	10	4.00228
MSMEG_0291	dioxygenase, TauD/TfdA family protein	846	17	3.86393	22	4.29058	23	4.18551	16	4.06603	12	3.39143	21	5.47744	1	0.606338	4	2.5746	1	0.671304
MSMEG_0292	hypothetical protein	330	2	1.16538	4	1.99991	2	0.933054	3	1.95447	3	2.1736	2	1.33735	0	0	0	0	0	0
MSMEG_0293	Rieske (2Fe-2S) domain-containing protein	1266	46	6.98674	68	8.86215	52	6.32354	47	7.98152	37	6.98779	46	8.01776	5	2.02592	3	1.29035	7	3.14018
MSMEG_0294	3-oxoacyl-ACP reductase	744	16	4.13521	9	1.99587	14	2.89698	5	1.44484	16	5.14184	13	3.85566	5	3.44733	4	2.92757	9	6.87004
MSMEG_0295	oxidoreductase, FAD-binding	1077	19	3.39226	20	3.06392	34	4.8602	25	4.99052	21	4.66203	24	4.91727	3	1.42886	2	1.01119	2	1.05464
MSMEG_0296	MarR family transcriptional regulator	456	80	33.7346	92	33.2879	125	42.2023	61	28.7598	56	29.3626	41	19.8403	28	31.4977	24	28.6594	29	36.1179
MSMEG_0297	amidohydrolase	1260	1	0.152609	0	0	5	0.610928	3	0.511885	2	0.379517	1	0.175129	1	0.407113	0	0	1	0.450733
MSMEG_0298	hypothetical protein	342	1	0.562244	0	0	0	0	0	0	0	0	0	0	0	0	0	0	0	0
MSMEG_0299	Rieske (2Fe-2S) domain-containing protein	1266	12	1.82263	9	1.17293	9	1.09446	12	2.03783	7	1.32201	10	1.74299	1	0.405183	1	0.430117	0	0
MSMEG_0300	amidohydrolase	1008	110	20.9837	175	28.6445	157	23.9789	134	28.5802	117	27.7522	109	23.8613	12	6.10669	15	8.10309	13	7.32441
MSMEG_0301	oxidoreductase, FAD-binding	1368	388	54.5376	415	50.0525	492	55.3694	389	61.1343	303	52.9576	364	58.7143	332	124.491	299	119.016	298	123.714
MSMEG_0302	peptidase, S9A/B/C families	1212	144	22.846	157	21.3728	205	26.0401	168	29.8008	131	25.8428	173	31.4972	45	19.0456	41	18.4205	63	29.5208
MSMEG_0303	alcohol dehydrogenase	993	890	172.342	853	141.731	1249	193.644	214	46.3325	188	45.2668	227	50.4435	137	70.7712	117	64.1589	146	83.5013
MSMEG_0304	acyl-CoA synthetase	1632	167	19.6765	219	22.1405	196	18.4896	208	27.4009	177	25.9313	203	27.4476	77	24.2023	51	17.0165	58	20.1836
MSMEG_0305	acyltransferase domain-containing protein	810	182	43.2053	263	53.5716	253	48.0868	204	54.146	162	47.8191	221	60.2055	80	50.6629	58	38.9909	46	32.2524
MSMEG_0306	arylamine N-acetyltransferase	837	14	3.21628	8	1.57699	16	2.94297	15	3.8529	9	2.57092	13	3.42726	7	4.29001	3	1.95171	2	1.35705
MSMEG_0307	AraC family transcriptional regulator	909	49	10.3653	55	9.98303	66	11.1782	50	11.8257	58	15.2558	37	8.98187	5	2.82157	9	5.39137	10	6.24778
MSMEG_0308	dihydrofolate reductase	528	149	54.2629	142	44.3729	183	53.359	94	38.275	91	41.2078	93	38.8667	7	6.80063	13	13.4069	11	11.8317
MSMEG_0309	aldehyde dehydrogenase	1494	191	24.5829	208	22.9708	282	29.0596	221	31.8026	165	26.4061	220	32.4938	119	40.8584	107	38.999	98	37.2533
MSMEG_0311	glycosyltransferase	1176	487	79.6292	495	69.4483	681	89.1519	516	94.333	443	90.0675	442	82.9361	111	48.4173	54	25.0038	61	29.4586
MSMEG_0312	2-dehydro-3-deoxy-phosphogluconate aldolase	630	100	30.5218	107	28.0225	114	27.8583	80	27.3005	49	18.5963	107	37.4776	13	10.5849	20	17.2866	15	13.522
MSMEG_0313	phosphogluconate dehydratase	1830	283	29.7362	347	31.2854	336	28.2669	281	33.0124	189	24.6935	277	33.4008	71	19.9018	66	19.6387	56	17.3791
MSMEG_0314	glucose-6-phosphate 1-dehydrogenase	1488	441	56.9884	467	51.7819	445	46.0413	361	52.1586	272	43.7057	337	49.9753	56	19.305	54	19.7611	37	14.1217
MSMEG_0315	transmembrane protein	1638	429	50.361	451	45.4283	647	60.8108	277	36.3569	203	29.6315	226	30.4455	107	33.5085	104	34.5732	81	28.0841
MSMEG_0316	NagC regulator	1188	154	24.9261	180	24.9988	241	31.2314	202	36.5558	186	37.4342	187	34.7339	180	77.7215	125	57.2946	130	62.1465
MSMEG_0317	hypothetical protein	1197	4621	742.322	5472	754.251	5657	727.583	2803	503.443	2310	461.413	2576	474.876	531	227.555	476	216.537	455	215.877
MSMEG_0318	AMP-dependent synthetase/ligase	1488	80	10.338	87	9.64673	108	11.1741	68	9.82488	52	8.35549	69	10.2323	12	4.13679	5	1.82973	3	1.14501
MSMEG_0319	acyltransferase	1194	181	29.1491	228	31.5061	245	31.5902	192	34.5715	166	33.2411	178	32.8961	53	22.7697	50	22.8027	45	21.4041
MSMEG_0320	phosphotriesterase	978	43	8.45435	64	10.797	29	4.5651	34	7.47414	43	10.5124	42	9.47631	2	1.049	7	3.89744	1	0.580699
MSMEG_0321	transcriptional regulator	2793	270	18.5885	351	20.7348	437	24.088	213	16.3957	194	16.6074	207	16.3542	107	19.6516	101	19.6911	85	17.2837
MSMEG_0323	acyl-CoA dehydrogenase	1236	22	3.42259	31	4.13816	23	2.86484	28	4.87036	28	5.41641	33	5.89148	6	2.49011	2	0.881113	0	0
MSMEG_0324	hypothetical protein	456	14	5.90356	19	6.87468	16	5.40189	12	5.65767	11	5.76766	9	4.35518	0	0	1	1.19414	0	0
MSMEG_0325	hypothetical protein	513	0	0	6	1.92973	2	0.60021	4	1.67635	0	0	7	3.01099	0	0	0	0	0	0
MSMEG_0326	AMP-dependent synthetase/ligase	1608	9	1.07624	10	1.02607	10	0.957425	5	0.668506	3	0.446074	17	2.33288	3	0.957019	5	1.69318	1	0.353186
MSMEG_0327	aldehyde dehydrogenase	1503	41	5.24536	51	5.59854	29	2.9705	35	5.00646	21	3.34066	32	4.69807	10	3.41292	17	6.159	16	6.04576
MSMEG_0328	hypothetical protein	450	16	6.83688	29	10.6328	28	9.57935	15	7.16639	14	7.43853	19	9.31686	6	6.83949	5	6.05031	5	6.31026
MSMEG_0329	FMN oxidoreductase	495	17	6.60381	30	9.99953	22	6.8424	24	10.4238	13	6.27928	18	8.02409	1	1.03629	6	6.60034	4	4.58928
MSMEG_0330	LuxR family transcriptional regulator	1188	21	3.39902	29	4.02759	35	4.53568	16	2.89551	13	2.61637	10	1.85743	2	0.863572	2	0.916714	6	2.8683
MSMEG_0331	LuxR family transcriptional regulator	1053	4	0.730436	9	1.41019	10	1.46205	3	0.612512	2	0.454123	5	1.04778	0	0	0	0	0	0
MSMEG_0332	2-nitropropane dioxygenase	936	1	0.205435	4	0.705095	9	1.48033	5	1.14846	1	0.255444	0	0	3	1.64411	1	0.581761	1	0.606756
MSMEG_0333	carboxyl transferase domain-containing protein	1599	27	3.24688	25	2.57962	39	3.75497	22	2.95798	7	1.0467	19	2.62201	8	2.56641	6	2.04326	9	3.19657
MSMEG_0334	acetyl-/propionyl-coenzyme A carboxylase subunit alpha	2010	9	0.860988	13	1.06711	16	1.2255	25	2.67402	9	1.07058	17	1.8663	11	2.80725	8	2.16728	14	3.95569
MSMEG_0335	enoyl-CoA hydratase/isomerase	759	5	1.26672	5	1.08691	5	1.01419	4	1.13303	2	0.630028	2	0.581456	1	0.675839	0	0	0	0
MSMEG_0336	hypothetical protein	795	0	0	7	1.45276	3	0.580958	5	1.35215	1	0.300749	1	0.277563	1	0.645235	0	0	0	0
MSMEG_0337	hypothetical protein	1755	17	1.86261	28	2.63236	25	2.19308	19	2.32754	14	1.90732	15	1.886	14	4.092	7	2.17191	7	2.26522
MSMEG_0338	acyl-CoA dehydrogenase	1137	18	3.04413	35	5.07892	31	4.19751	16	3.02539	21	4.41601	16	3.10519	4	1.80462	2	0.957833	4	1.99797
MSMEG_0339	FMN-dependent monooxygenase	1017	13	2.45795	7	1.13564	10	1.5138	12	2.53677	9	2.11589	9	1.95277	2	1.00877	1	0.535426	3	1.67529
MSMEG_0340	enoyl-CoA hydratase/isomerase	753	26	6.6394	37	8.10719	47	9.60934	19	5.42475	26	8.25563	29	8.49829	8	5.4498	0	0	4	3.01686
MSMEG_0341	hypothetical protein	1017	68	12.857	88	14.2766	100	15.138	51	10.7813	40	9.40396	36	7.81106	4	2.01755	3	1.60628	6	3.35058
MSMEG_0342	hypothetical protein	846	77	17.5013	88	17.1623	70	12.7385	57	14.4852	79	22.3269	69	17.9973	10	6.06338	5	3.21825	16	10.7409
MSMEG_0343	TetR family transcriptional regulator	633	127	38.579	175	45.614	210	51.0748	94	31.9261	106	40.0381	104	36.2542	27	21.8799	36	30.9684	34	30.5046
MSMEG_0344	hypothetical protein	771	7	1.7458	6	1.28399	8	1.59745	3	0.836543	3	0.930333	7	2.00342	3	1.99596	0	0	0	0
MSMEG_0345	hypothetical protein	819	21	4.93044	25	5.0364	42	7.89507	16	4.20008	27	7.88227	13	3.50258	4	2.50531	12	7.97843	4	2.77374
MSMEG_0346	virulence factor	1425	30	4.04815	44	5.0945	51	5.50993	25	3.77178	32	5.36916	50	7.74255	4	1.43989	10	3.82125	1	0.398543
MSMEG_0347	virulence factor Mce family protein	1029	56	10.4646	86	13.7894	97	14.5127	34	7.10371	29	6.73836	43	9.22108	11	5.48356	5	2.64591	14	7.72685
MSMEG_0348	mce-family protein mce3c	1329	71	10.2727	63	7.82131	90	10.4258	41	6.63255	37	6.65654	40	6.64146	10	3.85976	2	0.819455	4	1.70933
MSMEG_0349	virulence factor mce family protein	1302	72	10.6334	93	11.7852	92	10.8785	42	6.93521	38	6.97821	39	6.60971	9	3.54582	7	2.92757	10	4.36193
MSMEG_0350	virulence factor Mce family protein	1140	78	13.1565	127	18.3807	103	13.9099	57	10.7496	43	9.01852	61	11.8074	10	4.49967	10	4.77656	12	5.97814
MSMEG_0351	virulence factor mce family protein	1488	103	13.3102	135	14.9691	141	14.5884	53	7.65763	67	10.7657	81	12.0119	6	2.0684	6	2.19568	8	3.05335
MSMEG_0352	hypothetical protein	603	35	11.161	35	9.57667	38	9.7019	25	8.91342	23	9.11973	13	4.75724	2	1.70137	1	0.903031	1	0.94183
MSMEG_0353	hypothetical protein	546	89	31.3435	70	21.1529	121	34.118	62	24.413	37	16.2025	62	25.0569	18	16.9108	23	22.938	17	17.6826
MSMEG_0354	hypothetical protein	342	5	2.81122	7	3.37704	6	2.70095	4	2.51452	5	3.49555	1	0.645212	0	0	0	0	0	0
MSMEG_0355	hypothetical protein	495	60	23.3076	92	30.6652	81	25.1925	32	13.8984	25	12.0755	36	16.0482	4	4.14515	7	7.7004	7	8.03124
MSMEG_0356	acetyltransferase	297	250	161.858	253	140.549	301	156.027	346	250.462	266	214.14	306	227.349	12	20.7257	12	22.0011	17	32.5074
MSMEG_0357	transmembrane transporter	1602	235	28.2069	219	22.5551	361	34.6925	167	22.4117	130	19.4023	153	21.0745	131	41.9463	103	35.0102	97	34.3874
MSMEG_0358	ribonucleotide-diphosphate reductase subunit beta	963	238	47.5227	260	44.5462	374	59.791	159	35.4971	137	34.0146	139	31.8506	112	59.6591	109	61.634	93	54.8462
MSMEG_0359	hypothetical protein	4245	2077	94.0826	2154	83.7205	2763	100.206	1764	89.3393	1512	85.162	1718	89.3047	603	72.866	519	66.5748	504	67.4284
MSMEG_0360	hypothetical protein	174	22	24.3122	12	11.3788	7	6.19355	9	11.1203	12	16.4894	13	16.4863	1	2.94806	3	9.38841	1	3.26393
MSMEG_0361	glycosyl hydrolase	1164	305	50.3846	337	47.7684	334	44.1758	372	68.7086	240	49.2981	302	57.2509	85	37.4586	75	35.0856	59	28.7865
MSMEG_0362	amidohydrolase	1164	221	36.5082	274	38.8384	277	36.6368	208	38.4177	192	39.4385	195	36.9667	90	39.662	92	43.0383	82	40.0083
MSMEG_0363	TetR family transcriptional regulator	639	772	232.31	1030	265.95	1127	271.527	764	257.048	680	254.437	717	247.598	100	80.2757	67	57.0945	76	67.5464
MSMEG_0364	hypothetical protein	300	211	135.242	156	85.796	300	153.954	152	108.929	127	101.217	131	96.356	34	58.1357	38	68.9735	31	58.6854
MSMEG_0365	hypothetical protein	1881	221	22.592	219	19.2096	320	26.191	194	22.1735	178	22.6257	201	23.5796	40	10.9083	39	11.2901	41	12.379
MSMEG_0366	hypothetical protein	528	251	91.4093	255	79.6838	203	59.1906	159	64.7418	132	59.7739	164	68.5391	77	74.807	29	29.9078	39	41.9489
MSMEG_0367	O-demethylpuromycin-O-methyltransferase	1074	89	15.9344	78	11.9827	117	16.7715	60	12.0107	33	7.34651	59	12.1221	61	29.1347	55	27.8855	80	42.3034
MSMEG_0368	hypothetical protein	1467	616	80.7423	763	85.814	750	78.7085	621	91.0087	533	86.8698	636	95.6656	250	87.4168	203	75.3505	186	72.0066
MSMEG_0369	hypothetical protein	723	385	102.394	580	132.359	494	105.191	363	107.942	427	141.209	422	128.796	19	13.4803	28	21.0882	21	16.4957
MSMEG_0370	hypothetical protein	3357	2471	141.538	2599	127.738	3292	150.973	2662	170.482	2089	148.785	2361	155.193	709	108.338	694	112.571	722	122.145
MSMEG_0371	MaoC like domain-containing protein	858	1294	290	1296	249.219	1445	259.281	1213	303.945	936	260.832	1203	309.391	2042	1220.83	2049	1300.39	1755	1161.66
MSMEG_0372	3-ketoacyl-ACP reductase	1353	2463	350.04	2522	307.547	3222	366.622	1945	309.06	1821	321.798	1807	294.706	3964	1502.87	3958	1592.94	3562	1495.15
MSMEG_0373	acetyl-CoA acetyltransferase	1299	3207	474.723	3594	456.491	3936	466.484	3422	566.36	2595	477.639	3231	548.854	1721	679.606	1777	744.901	1725	754.171
MSMEG_0374	glycolate oxidase subunit	1869	90	9.25942	99	8.73956	124	10.2142	29	3.33588	29	3.70988	33	3.89613	10	2.74458	11	3.20482	6	1.82319
MSMEG_0375	phospholipase D	1593	189	22.8138	169	17.5039	228	22.0348	46	6.20817	48	7.20439	45	6.23341	33	10.6263	42	14.3567	31	11.0519
MSMEG_0376	AraC family transcriptional regulator	1047	30	5.50967	21	3.3093	41	6.02876	12	2.46409	12	2.74035	7	1.4753	13	6.36916	7	3.64059	7	3.797
MSMEG_0377	nitrile hydratase	741	13	3.37346	2	0.445323	5	1.03883	2	0.580274	6	1.936	2	0.595581	0	0	1	0.734856	0	0
MSMEG_0378	nitrile hydratase subunit alpha	621	12	3.7157	20	5.31376	27	6.69365	4	1.38481	13	5.00522	7	2.48734	7	5.78218	3	2.63057	1	0.91453
MSMEG_0379	nitrile hydratase activator P14k	282	6	4.09122	21	12.2867	24	13.1025	11	8.3862	2	1.69571	5	3.91246	1	1.81901	10	19.3095	5	10.0696
MSMEG_0380	MmpS4 protein	420	393	179.926	547	214.883	522	191.343	264	135.138	331	188.43	323	169.7	39	47.6322	30	38.8949	27	36.5094
MSMEG_0381	Mmp14a protein	2883	2721	181.482	3389	193.95	3853	205.752	2323	173.231	2329	193.151	2232	170.836	204	36.297	228	43.0636	204	40.186
MSMEG_0382	transporter	2985	1813	116.79	2154	119.06	2599	134.046	1514	109.044	1667	133.525	1605	118.648	63	10.8263	95	17.33	75	14.2694
MSMEG_0383	hypothetical protein	339	3922	2224.63	4812	2342.01	6600	2997.33	2256	1430.74	2383	1680.72	2405	1565.47	253	382.83	225	361.412	221	370.239
MSMEG_0384	glucose-1-phosphate thymidylyltransferase	867	239	53.0065	334	63.5611	322	57.1778	231	57.2815	291	80.2501	258	65.6643	20	11.833	9	5.65254	23	15.066
MSMEG_0385	glycosyl transferase family protein	1257	110	16.8271	109	14.3072	130	15.922	38	6.49935	52	9.89099	49	8.6018	15	6.12127	9	3.89877	14	6.32532
MSMEG_0386	NAD dependent epimerase/dehydratase	1134	605	102.587	745	108.394	709	96.2551	499	94.6039	541	114.066	471	91.6509	32	14.4751	31	14.8857	29	14.5236
MSMEG_0387	Rmt2 protein	735	5371	1405.14	7281	1634.43	7518	1574.73	6517	1906.26	7295	2373.06	6604	1982.66	327	228.216	273	202.253	261	201.671
MSMEG_0388	macrocin-O-methyltransferase	723	2356	626.596	3023	689.864	3628	772.538	2414	717.828	2799	925.627	2514	767.283	181	128.418	143	107.701	136	106.829
MSMEG_0389	glycosyl transferase family protein	1269	1046	158.497	1248	162.262	1391	168.755	1198	202.963	1175	221.385	1131	196.666	53	21.4239	36	15.4476	31	13.8736
MSMEG_0390	acyltransferase	1083	464	82.3835	676	102.987	663	94.2488	497	98.6619	578	127.606	506	103.098	32	15.1568	22	11.0615	21	11.0124
MSMEG_0391	Rmt3 protein	789	3208	781.822	3894	814.297	5095	994.164	2818	767.866	2923	885.775	2587	723.516	310	201.544	271	187.031	287	206.583
MSMEG_0392	glycosyl transferase family protein	1515	459	58.2574	579	63.0565	651	66.1544	297	42.1469	301	47.5035	310	45.1521	53	17.9452	43	15.4552	53	19.8679
MSMEG_0393	Fmt protein	804	328	78.4456	325	66.6947	503	96.3169	183	48.9347	255	75.8326	200	54.8912	22	14.0363	21	14.2227	21	14.8338
MSMEG_0394	hypothetical protein	255	837	631.155	985	637.323	1610	972.023	731	616.309	844	791.36	707	611.798	88	177.022	50	106.77	70	155.901
MSMEG_0395	hypothetical protein	135	112	159.527	130	158.881	169	192.727	81	128.995	105	185.963	101	165.088	33	125.391	21	84.7043	19	79.93
MSMEG_0396	hypothetical protein	399	4	1.92769	8	3.30812	6	2.3151	5	2.69413	5	2.99619	0	0	0	0	1	1.36473	0	0
MSMEG_0397	IS1096, tnpA protein	1323	2	0.290684	0	0	1	0.116367	0	0	0	0	0	0	1	0.387726	0	0	0	0
MSMEG_0398	IS1096, tnpR protein	702	0	0	0	0	0	0	0	0	0	0	0	0	0	0	0	0	0	0
MSMEG_0399	hypothetical protein	231	721	600.17	841	600.686	1308	871.739	723	672.896	614	635.518	681	650.525	16	35.5298	15	35.359	11	27.044
MSMEG_0400	peptide synthetase	7290	20070	529.384	23388	529.333	26770	565.342	19213	566.616	19249	631.324	20596	623.425	4790	337.049	4594	343.15	4204	327.51
MSMEG_0401	non-ribosomal peptide synthase	3006	4495	287.535	4747	260.552	6237	319.431	4797	343.085	4242	337.406	4778	350.74	2328	397.264	2203	399.067	2277	430.193
MSMEG_0402	linear gramicidin synthetase subunit D	7680	11399	285.402	12596	270.605	14508	290.829	10947	306.447	9227	287.257	10527	302.463	5712	381.516	5156	365.571	5140	380.095
MSMEG_0403	integral membrane protein	819	554	130.07	561	113.017	806	151.51	492	129.152	551	160.857	512	137.948	81	50.7325	87	57.8436	67	46.4602
MSMEG_0404	sigma associated protein	411	167	78.1314	148	59.4133	211	79.0372	146	76.3717	119	69.2272	164	88.0503	24	29.954	24	31.7973	32	44.2179
MSMEG_0405	extra cytoplasmic sigma factor	1176	79	12.9173	58	8.13738	68	8.9021	66	12.0659	47	9.55569	45	8.44372	42	18.3201	39	18.0583	40	19.3171
MSMEG_0406	acyl-CoA dehydrogenase	1836	7748	811.461	9613	863.873	8832	740.589	6306	738.419	6357	827.849	6528	784.578	367	102.537	341	101.135	267	82.5902
MSMEG_0407	hypothetical protein	1089	46	8.12233	52	7.87842	63	8.90642	57	11.253	48	10.5387	52	10.5367	2	0.942079	5	2.50013	4	2.08604
MSMEG_0408	type I modular polyketide synthase	10959	4368	76.6412	4651	70.0227	5470	76.8435	3909	76.686	3191	69.619	3628	73.0508	1133	53.0328	1066	52.9671	1102	57.1085
MSMEG_0409	condensation domain-containing protein	1422	1202	162.538	1413	163.948	1692	183.186	861	130.174	961	161.583	811	125.849	94	33.9089	55	21.0612	76	30.3531
MSMEG_0410	MmpL protein	3009	936	59.8142	1038	56.9166	1211	61.9602	771	55.0876	722	57.3702	676	49.5739	102	17.3885	93	16.8299	84	15.8543
MSMEG_0411	acyl-CoA synthetase	1710	657	73.8788	744	71.7861	812	73.1056	423	53.1821	415	58.0261	453	58.4562	84	25.1981	83	26.4303	62	20.5914
MSMEG_0412	hypothetical protein	1152	1004	167.584	1326	189.913	1260	168.387	782	145.94	747	155.039	744	142.511	138	61.4486	96	45.3773	115	56.6937
MSMEG_0413	hypothetical protein	678	28	7.94107	36	8.76065	38	8.62868	29	9.1958	35	12.3427	26	8.46199	9	6.80923	13	10.4408	13	10.8894
MSMEG_0414	oxidoreductase, 2OG-Fe(II) oxygenase	1026	54	10.1204	50	8.04056	92	13.8048	61	12.7822	55	12.817	40	8.60283	30	14.9989	24	12.7375	9	4.98178
MSMEG_0415	NADH-FMN oxidoreductase	486	1763	697.536	2085	707.837	2060	652.562	1465	648.071	1288	633.653	1384	628.389	203	214.262	215	240.892	206	240.725
MSMEG_0416	hypothetical protein	162	1504	1785.19	1994	2030.83	2482	2358.73	1076	1427.97	1011	1492.13	1012	1378.46	468	1481.89	402	1351.24	416	1458.37
MSMEG_0417	fumarate reductase iron-sulfur subunit	750	31	7.94788	18	3.95982	40	8.21087	26	7.45304	11	3.50674	21	6.17855	3	2.05185	4	2.90415	3	2.27169
MSMEG_0418	succinate dehydrogenase flavoprotein subunit	1908	22	2.21715	44	3.80485	58	4.67994	44	4.95788	12	1.50375	41	4.7417	2	0.537696	14	3.99549	12	3.57184
MSMEG_0419	integral membrane protein	822	16	3.74282	18	3.61297	13	2.43479	6	1.56928	11	3.19958	12	3.22135	0	0	1	0.662443	1	0.690904
MSMEG_0420	hypothetical protein	297	8	5.17946	6	3.33318	11	5.702	4	2.89551	9	7.24532	3	2.22891	1	1.72714	0	0	0	0
MSMEG_0421	hypothetical protein	147	0	0	0	0	1	1.04731	2	2.92506	0	0	1	1.50111	0	0	0	0	0	0
MSMEG_0422	transferase	768	1208	302.452	1318	283.151	1561	312.919	824	230.668	620	193.02	790	226.984	73	48.7581	75	53.1766	95	70.2509
MSMEG_0423	hypothetical protein	501	372	142.776	429	141.281	513	157.641	319	136.891	228	108.81	291	128.169	42	43.0028	48	52.1703	48	54.4118
MSMEG_0424	Hsp20/alpha crystallin family protein	438	23460	10299.2	26826	10105.2	33699	11845	14967	7346.53	13716	7487.3	13925	7015.36	196	229.545	273	339.398	238	308.598
MSMEG_0425	membrane protein DcsA	936	50	10.2718	25	4.40685	53	8.71747	33	7.57983	25	6.3861	43	10.1373	29	15.8931	29	16.8711	18	10.9216
MSMEG_0426	GntR family transcriptional regulator	1374	66	9.23651	38	4.56311	72	8.06745	64	10.0142	55	9.57079	67	10.7601	16	5.97336	12	4.7557	10	4.13336
MSMEG_0427	nitrite reductase [NAD(P)H], large subunit	2580	18	1.34154	26	1.66271	25	1.4918	16	1.33328	19	1.76078	29	2.48032	2	0.397645	2	0.422115	5	1.10063
MSMEG_0428	nitrite reductase [NAD(P)H] small subunit	369	19	9.90097	14	6.25987	17	7.09273	4	2.33053	9	5.8316	8	4.78401	0	0	0	0	0	0
MSMEG_0429	ferric uptake regulator	243	65	51.4349	69	46.8497	96	60.8213	40	35.3896	34	33.4537	28	25.4261	6	12.6657	6	13.4451	7	16.3599
MSMEG_0430	ISMsm4, transposase	1368	63	8.85534	61	7.35711	89	10.016	21	3.30031	28	4.89377	15	2.41955	13	4.87464	13	5.17461	17	7.05753
MSMEG_0431	hypothetical protein	696	78	21.5494	79	18.7276	133	29.4194	44	13.5914	44	15.1152	44	13.9499	11	8.10716	9	7.04131	12	9.79178
MSMEG_0432	bifunctional uroporphyrinogen-III synthetase/response regulator domain-containing protein	1158	54	8.96677	66	9.40371	58	7.71099	59	10.9538	29	5.98771	36	6.85998	45	19.9338	31	14.5772	23	11.28
MSMEG_0433	nitrite extrusion protein	1410	24	3.27298	25	2.9254	24	2.62049	20	3.04953	21	3.561	17	2.66047	12	4.36563	8	3.08952	5	2.01391
MSMEG_0434	aminoglycoside 2'-N-acetyltransferase	633	579	175.884	585	152.481	869	211.352	486	165.065	445	168.085	478	166.63	386	312.801	431	370.761	374	335.55
MSMEG_0435	allophanate hydrolase subunit 2	885	1318	286.367	1179	219.803	1627	283.032	248	60.2462	203	54.8434	242	60.3394	200	115.924	185	113.828	168	107.809
MSMEG_0436	allophanate hydrolase subunit 1	633	1590	482.997	1763	459.528	2001	486.669	292	99.1746	255	96.3181	295	102.836	165	133.71	137	117.852	131	117.532
MSMEG_0437	hypothetical protein	681	999	282.078	965	233.8	1238	279.875	749	236.459	627	220.137	691	223.903	299	225.221	210	167.916	230	191.81
MSMEG_0438	periplasmic binding protein	954	454	91.5078	516	89.2411	656	105.863	213	48.0013	208	52.1299	236	54.5874	442	237.662	366	208.907	418	248.839
MSMEG_0439	hypothetical protein	1137	58	9.80885	56	8.12627	70	9.47825	79	14.9378	56	11.776	85	16.4963	13	5.865	9	4.31025	11	5.49442
MSMEG_0440	hypothetical protein	99	0	0	0	0	0	0	0	0	0	0	0	0	0	0	0	0	0	0
MSMEG_0441	hypothetical protein	729	349	92.0553	417	94.3783	350	73.9148	360	106.169	250	81.9944	291	88.0834	44	30.9607	43	32.1189	30	23.3713
MSMEG_0442	tetracycline repressor domain-containing protein	603	11	3.50773	15	4.10429	18	4.59564	13	4.63498	14	5.55114	11	4.02535	2	1.70137	0	0	2	1.88366
MSMEG_0443	carbon-nitrogen hydrolase	993	9	1.74279	7	1.16309	3	0.465118	4	0.866029	5	1.20391	14	3.11105	0	0	5	2.74183	0	0
MSMEG_0444	agmatine deiminase	1023	16	3.00743	18	2.90309	12	1.80591	12	2.5219	5	1.1686	18	3.88263	5	2.50715	5	2.66143	4	2.22062
MSMEG_0445	amidohydrolase	1638	84	9.86089	115	11.5837	105	9.86884	87	11.419	50	7.2984	72	9.69945	44	13.7792	36	11.9676	40	13.8687
MSMEG_0446	putrescine importer	1344	341	48.7872	321	39.4066	329	37.6866	234	37.4316	200	35.5797	225	36.9413	39	14.8851	39	15.801	30	12.6769
MSMEG_0447	hypothetical protein	420	102	46.6984	143	56.176	129	47.2858	45	23.0348	70	39.8493	65	34.1502	5	6.10669	3	3.88949	10	13.522
MSMEG_0448	MarR family transcriptional regulator	444	92	39.8433	114	42.3629	152	52.7049	73	35.3477	80	43.0803	54	26.8373	14	16.1745	7	8.5849	17	21.7448
MSMEG_0449	transporter major facilitator family protein	2001	3941	378.713	4714	388.693	4941	380.153	1134	121.839	1201	143.505	1429	157.585	1324	339.411	1382	376.081	1269	360.167
MSMEG_0450	hypothetical protein	216	1	0.890219	2	1.52771	2	1.4255	0	0	0	0	1	1.02159	0	0	0	0	0	0
MSMEG_0451	oxidoreductase, FAD-linked	249	2417	1866.5	2950	1954.73	3673	2270.97	784	676.921	892	856.519	805	713.387	326	671.589	223	487.67	266	606.697
MSMEG_0452	inner membrane permease YgbN	1446	45	5.98405	43	4.90641	42	4.47169	28	4.16305	21	3.47234	25	3.81505	5	1.77373	14	5.27205	6	2.35653
MSMEG_0453	shikimate kinase	513	5	1.87415	16	5.14596	8	2.40084	1	0.419087	1	0.466073	0	0	0	0	0	0	4	4.42825
MSMEG_0454	GntR family transcriptional regulator	735	234	61.218	281	63.0787	401	83.9939	182	53.236	163	53.0239	185	55.5409	55	38.3849	43	31.8567	44	33.9981
MSMEG_0455	aldehyde dehydrogenase	1428	245	32.9905	334	38.5906	337	36.3323	241	36.2836	187	31.3101	209	32.2959	86	30.8927	58	22.1167	55	21.8738
MSMEG_0456	DNA gyrase subunit A	2142	864	77.5613	924	71.1732	1150	82.655	719	72.1657	568	63.4016	686	70.6697	466	111.597	457	116.176	403	106.85
MSMEG_0457	DNA topoisomerase IV subunit B	2034	438	41.407	482	39.0985	540	40.8727	378	39.9542	339	39.8493	370	40.1402	180	45.3949	182	48.7237	149	41.603
MSMEG_0458	two-component system sensor kinase	1296	46	6.82501	75	9.54817	58	6.88991	38	6.30377	36	6.64155	37	6.29978	23	9.10349	14	5.88225	11	4.82034
MSMEG_0459	two-component system response regulator	645	17	5.06804	20	5.11604	18	4.29639	14	4.66648	17	6.30175	16	5.4738	3	2.38587	7	5.90961	3	2.6415
MSMEG_0460	alpha/beta hydrolase	945	258	52.4975	298	52.0293	339	55.2279	224	50.961	195	49.3372	192	44.833	36	19.5414	35	20.1677	54	32.4528
MSMEG_0461	CinZ protein	615	15	4.68994	20	5.3656	33	8.26094	11	3.84538	9	3.49896	8	2.87041	4	3.33634	3	2.65623	5	4.61726
MSMEG_0462	MmpS4 protein	444	0	0	6	2.22963	5	1.73372	1	0.484215	2	1.07701	3	1.49096	1	1.15532	0	0	0	0
MSMEG_0463	MmpL4 protein	2886	50	3.33138	93	5.3168	87	4.64102	49	3.65024	43	3.56241	50	3.82298	4	0.710966	12	2.26415	13	2.55821
MSMEG_0464	phosphomethylpyrimidine kinase	807	1574	375.044	1796	367.195	1819	347.016	1639	436.643	1338	396.419	1539	420.817	447	284.131	409	275.975	381	268.127
MSMEG_0465	TetR family transcriptional regulator	615	216	67.5351	268	71.8991	314	78.6041	200	69.916	197	76.5884	187	67.0958	20	16.6817	29	25.6769	27	24.9332
MSMEG_0466	hypothetical protein	849	117	26.499	132	25.6525	116	21.0349	155	39.2505	112	31.5415	106	27.5503	6	3.62517	3	1.92413	5	3.34466
MSMEG_0467	membrane transporter	600	4	1.28192	5	1.37494	9	2.30931	7	2.50824	3	1.19548	2	0.735542	3	2.56481	3	2.72264	14	13.2515
MSMEG_0468	integral membrane protein	861	8	1.78664	11	2.10792	6	1.07285	2	0.4994	11	3.05465	12	3.07544	1	0.595775	2	1.26487	0	0
MSMEG_0469	PadR family transcriptional regulator	873	185	40.7482	208	39.3109	248	43.7349	297	73.1415	190	52.0368	245	61.9271	385	226.22	310	193.36	256	166.539
MSMEG_0470	para-nitrobenzyl esterase	1605	55	6.58929	77	7.91552	57	5.46752	42	5.62595	26	3.8732	32	4.3995	11	3.51563	13	4.41051	4	1.41539
MSMEG_0471	LysR family transcriptional regulator	858	40	8.96445	35	6.73046	45	8.07451	38	9.52177	35	9.75332	39	10.0301	9	5.38072	26	16.5008	35	23.167
MSMEG_0472	lipoprotein	786	30	7.33921	40	8.39656	24	4.70088	24	6.56463	11	3.34612	15	4.21112	1	0.652623	2	1.38557	2	1.4451
MSMEG_0473	LuxR family transcriptional regulator	819	73	17.1392	90	18.131	86	16.1661	35	9.18767	46	13.4291	40	10.7772	0	0	0	0	0	0
MSMEG_0474	glucosamine--fructose-6-phosphate aminotransferase (isomerizing)	1788	23	2.4735	20	1.84555	39	3.35805	11	1.32266	13	1.73839	16	1.97461	10	2.86892	6	1.82728	8	2.54104
MSMEG_0475	nucleotide-sugar dehydrogenase	1239	32	4.96626	37	4.92713	42	5.21878	26	4.51153	16	3.08759	19	3.38385	2	0.828026	2	0.87898	4	1.83349
MSMEG_0476	chitin synthase	1296	42	6.23153	61	7.76584	73	8.67179	38	6.30377	17	3.13629	42	7.1511	6	2.37482	15	6.30241	3	1.31464
MSMEG_0477	hypothetical protein	732	18	4.72838	25	5.63498	21	4.41671	9	2.64334	17	5.55277	17	5.12468	0	0	1	0.743891	3	2.32755
MSMEG_0478	hypothetical protein	1503	49	6.26885	61	6.6963	55	5.63371	26	3.71908	28	4.45421	39	5.72578	10	3.41292	6	2.17376	3	1.13358
MSMEG_0479	hypothetical protein	708	22	5.97503	25	5.826	25	5.43623	9	2.73294	16	5.40329	7	2.18169	3	2.17357	6	4.61464	2	1.6043
MSMEG_0480	GntR family transcriptional regulator	660	127	37.0007	135	33.7484	144	33.5899	64	20.8477	99	35.8643	95	31.762	3	2.33165	5	4.12521	5	4.30245
MSMEG_0481	FAD dependent oxidoreductase	1347	13	1.85578	7	0.857421	4	0.457176	1	0.159608	2	0.355005	4	0.655271	0	0	0	0	1	0.421621
MSMEG_0482	dihydroxy-acid dehydratase	1695	64	7.26041	89	8.66331	92	8.3562	38	4.81987	37	5.2192	50	6.50922	5	1.51316	11	3.53381	6	2.01035
MSMEG_0483	shikimate transporter	1374	56	7.83704	55	6.6045	63	7.05902	59	9.23181	38	6.61254	53	8.51173	4	1.49334	4	1.58523	2	0.826672
MSMEG_0484	formamidase	1110	315	54.568	263	39.0928	312	43.2735	158	30.6024	142	30.587	194	38.5663	29	13.4017	38	18.6415	25	12.7911
MSMEG_0485	amidase	1530	37	4.65009	45	4.85272	69	6.94302	24	3.37242	18	2.81289	26	3.74982	7	2.34689	0	0	2	0.742383
MSMEG_0486	ABC transporter periplasmic protein	1032	13	2.42222	22	3.51728	18	2.68524	7	1.45828	9	2.08514	10	2.1382	0	0	1	0.527643	3	1.65094
MSMEG_0487	ABC transporter permease	834	7	1.61392	7	1.38483	5	0.922985	16	4.12454	12	3.44022	12	3.175	0	0	0	0	0	0
MSMEG_0488	ABC transporter ATP-binding protein	768	9	2.25337	8	1.71867	4	0.801843	5	1.39968	4	1.24529	1	0.287321	2	1.33584	0	0	0	0
MSMEG_0489	racemase	1173	30	4.91784	46	6.47029	44	5.77491	2	0.366567	17	3.46515	15	2.82177	3	1.31192	1	0.464218	2	0.968326
MSMEG_0490	enoyl-CoA hydratase	783	27	6.6306	32	6.74298	36	7.07834	7	1.92202	13	3.96966	13	3.66362	1	0.655124	1	0.695438	3	2.17595
MSMEG_0491	LacI family transcriptional regulator	1029	680	127.07	827	132.603	880	131.661	498	104.048	545	126.635	486	104.22	218	108.674	203	107.424	226	124.733
MSMEG_0492	hypothetical protein	636	161	48.6765	119	30.8712	198	47.929	127	42.9307	87	32.7065	105	36.4301	53	42.7468	32	27.3976	34	30.3607
MSMEG_0493	hypothetical protein	168	33	37.7707	45	44.1944	49	44.9032	16	20.4754	26	37.0029	18	23.6424	0	0	0	0	0	0
MSMEG_0494	hypothetical protein	168	31	35.4816	26	25.5345	32	29.3246	9	11.5174	17	24.1942	13	17.0751	0	0	0	0	0	0
MSMEG_0496	coenzyme B12-dependent glycerol dehydrogenase small subunit	360	4	2.13653	2	0.916624	1	0.42765	1	0.597199	2	1.32831	2	1.2259	1	1.42489	0	0	0	0
MSMEG_0497	glycerol dehydratase large subunit	2265	31	2.63175	37	2.69524	19	1.29145	22	2.08822	14	1.47785	18	1.75361	5	1.13237	7	1.68287	5	1.25369
MSMEG_0498	hypothetical protein	117	10	16.4348	6	8.46114	6	7.89507	2	3.67507	3	6.13066	2	3.77201	0	0	0	0	3	14.5621
MSMEG_0499	amino acid permease	1428	9	1.2119	6	0.693245	12	1.29373	2	0.301109	6	1.0046	9	1.39073	2	0.718434	2	0.762644	0	0
MSMEG_0500	regulator of polyketide synthase expression	1068	78	14.0435	108	16.6846	96	13.8386	93	18.7212	92	20.5963	90	18.5952	8	3.84241	4	2.03943	8	4.25411
MSMEG_0501	glucosamine-6-phosphate deaminase 1	747	34	8.75203	26	5.7427	50	10.3048	28	8.05859	21	6.72156	30	8.86195	2	1.37339	5	3.64477	11	8.36299
MSMEG_0502	glucosidase	1377	54	7.54068	43	5.15227	56	6.26102	42	6.55748	47	8.16085	46	7.37144	9	3.35269	17	6.72257	5	2.06218
MSMEG_0503	DeoR family transcriptional regulator	777	49	12.1262	54	11.4666	50	9.90694	21	5.81058	19	5.84661	18	5.11187	10	6.60183	7	4.90566	5	3.65459
MSMEG_0504	carbohydrate kinase	987	21	4.09122	36	6.01796	36	5.61534	19	4.13864	9	2.1802	24	5.36566	3	1.55916	2	1.1034	10	5.75404
MSMEG_0505	sugar ABC transporter substrate-binding protein	1371	93	13.0436	120	14.4413	104	11.6785	60	9.40882	57	9.94052	71	11.4275	7	2.61906	5	1.98588	7	2.89968
MSMEG_0506	ABC transporter permease	855	23	5.17264	31	5.98218	24	4.32151	7	1.76016	15	4.19466	18	4.64553	3	1.79987	1	0.636875	3	1.99271
MSMEG_0507	sugar ABC transporter permease	825	22	5.12766	15	2.99986	20	3.73222	10	2.60596	13	3.76757	13	3.47711	0	0	0	0	0	0
MSMEG_0508	glycerol-phosphate porter	1071	56	10.0542	58	8.93516	60	8.62487	37	7.42735	29	6.47411	16	3.29655	4	1.91582	1	0.508429	4	2.1211
MSMEG_0509	transcriptional regulatory protein	786	16	3.91425	25	5.24785	16	3.13392	8	2.18821	13	3.95451	9	2.52667	1	0.652623	0	0	0	0
MSMEG_0510	D-tagatose-bisphosphate aldolase non-catalytic subunit	1323	4	0.581368	6	0.748265	4	0.465469	2	0.325006	6	1.08433	6	1.00074	1	0.387726	3	1.23476	3	1.28781
MSMEG_0511	sugar isomerase	1143	0	0	0	0	1	0.134693	2	0.376188	3	0.627548	4	0.772222	0	0	0	0	0	0
MSMEG_0512	BadF/BadG/BcrA/BcrD ATPase	981	8	1.56809	4	0.672752	8	1.25549	1	0.219156	1	0.243726	8	1.79949	1	0.522897	2	1.11015	0	0
MSMEG_0513	integral membrane protein	966	1	0.199055	3	0.512399	4	0.63749	4	0.890234	1	0.247511	2	0.456858	0	0	2	1.12739	0	0
MSMEG_0514	alpha-galactosidase	1314	6	0.878024	4	0.50226	4	0.468657	4	0.654464	3	0.54588	4	0.671728	1	0.390382	0	0	1	0.43221
MSMEG_0515	sugar transporter sugar binding lipoprotein	1278	28	4.21287	39	5.03498	15	1.80697	18	3.02805	10	1.87086	22	3.79857	2	0.802757	5	2.13039	3	1.33315
MSMEG_0516	sugar transporter	912	9	1.89757	7	1.26639	11	1.8569	6	1.41442	8	2.09733	2	0.483909	0	0	4	2.38828	1	0.622723
MSMEG_0517	sugar binding-protein dependent transporter system permease	927	6	1.24458	5	0.889926	3	0.498233	8	1.85537	6	1.54754	8	1.90432	2	1.10671	2	1.17482	0	0
MSMEG_0518	sn-glycerol-3-phosphate ABC transporter ATPase	1107	37	6.42695	53	7.89936	60	8.34438	39	7.57423	29	6.26357	24	4.78401	14	6.48732	20	9.8379	18	9.23453
MSMEG_0519	hypothetical protein	117	36	59.1653	53	74.7401	52	68.424	45	82.6891	44	89.9163	55	103.73	5	21.9215	1	4.65409	1	4.85405
MSMEG_0520	porin	648	83	24.6294	137	34.8826	139	33.0241	42	13.9346	64	23.6144	67	22.8154	18	14.2489	11	9.24353	6	5.25855
MSMEG_0522	pp24 protein	153	106	133.219	107	115.387	157	157.979	34	47.7759	24	37.5052	31	44.7094	21	70.4066	19	67.6211	18	66.8145
MSMEG_0523	DNA-binding protein	894	96	20.6483	140	25.8377	101	17.393	93	22.3649	87	23.2677	83	20.4866	6	3.4427	16	9.74547	6	3.81157
MSMEG_0524	short chain dehydrogenase	828	23	5.34132	12	2.39119	19	3.53276	16	4.15443	10	2.88763	22	5.86302	9	5.57567	11	7.23407	8	5.48718
MSMEG_0525	hypothetical protein	183	0	0	0	0	1	0.841278	0	0	0	0	0	0	0	0	0	0	0	0
MSMEG_0526	oxidoreductase, GMC family protein	1599	10	1.20255	14	1.44459	9	0.866532	14	1.88235	8	1.19623	16	2.20801	1	0.320802	3	1.02163	1	0.355174
MSMEG_0527	2-hydroxycyclohexnecarboxyl-CoA dehydrogenase	744	5	1.29225	11	2.4394	7	1.44849	6	1.7338	2	0.64273	4	1.18636	2	1.37893	0	0	0	0
MSMEG_0528	hypothetical protein	927	5	1.03715	8	1.42388	7	1.16254	4	0.927687	2	0.515848	2	0.476079	2	1.10671	1	0.587409	2	1.22529
MSMEG_0529	serine/threonine protein kinase	3447	796	44.404	946	45.2807	1016	45.3778	2107	131.415	1877	130.195	1980	126.751	797	118.605	707	111.686	627	103.304
MSMEG_0530	short chain dehydrogenase	702	4621	1265.75	5862	1377.76	4745	1040.61	11118	3404.95	8603	2930.11	10661	3351.12	5496	4016.01	5491	4259.26	4731	3827.42
MSMEG_0531	acyl-CoA dehydrogenase	1212	345	54.7353	397	54.0445	528	67.069	440	78.0497	337	66.4812	412	75.0107	44	18.6224	46	20.6669	65	30.4579
MSMEG_0532	TetR family transcriptional regulator	618	45	14.0015	52	13.8828	67	16.6908	27	9.39284	38	14.7017	34	12.14	0	0	0	0	0	0
MSMEG_0533	gp236 protein	540	27	9.61437	26	7.94407	36	10.2636	10	3.98133	23	10.1837	15	6.12952	1	0.94993	0	0	1	1.05171
MSMEG_0534	permease, major facilitator family protein	1254	112	17.174	126	16.5782	105	12.8909	115	19.7161	115	21.9266	108	19.0044	10	4.09061	33	14.3297	13	5.88756
MSMEG_0535	GntR family transcriptional regulator	639	175	52.6609	150	38.7306	140	33.7301	117	39.3647	111	41.533	126	43.5109	9	7.22482	3	2.55647	5	4.44384
MSMEG_0536	intracellular protease PfpI family protein	567	1693	574.149	2158	627.96	1939	526.484	1156	438.325	1247	525.842	1213	472.07	246	222.555	293	281.387	247	247.402
MSMEG_0537	hypothetical protein	429	786	352.303	1035	398.058	994	356.714	878	440.006	1049	584.642	956	491.733	691	826.24	698	885.969	622	823.423
MSMEG_0538	MarR family transcriptional regulator	492	294	114.903	468	156.944	404	126.417	408	178.286	461	224.031	461	206.759	589	614.095	804	889.838	650	750.305
MSMEG_0539	Crp/Fnr family transcriptional regulator protein	675	434	123.634	396	96.7955	464	105.829	312	99.3739	303	107.327	347	113.437	143	108.672	207	166.989	159	133.777
MSMEG_0540	transcriptional regulator	624	277	85.3583	307	81.1741	292	72.0425	268	92.3361	253	96.941	266	94.0645	41	33.7042	31	27.0519	46	41.8661
MSMEG_0541	hypothetical protein	294	242	158.277	305	171.166	426	223.076	209	152.834	221	179.728	182	136.601	120	209.372	96	177.805	83	160.332
MSMEG_0542	ANTAR domain-containing protein	705	263	71.7327	328	76.7624	305	66.6042	292	89.0462	253	85.8031	241	75.4322	17	12.3693	19	14.6752	22	17.7224
MSMEG_0543	hypothetical protein	1041	82	15.1466	95	15.0569	90	13.3101	85	17.5545	75	17.2259	96	20.3493	11	5.42035	14	7.32314	8	4.36444
MSMEG_0544	transcriptional regulator	954	292	58.8552	384	66.412	421	67.9398	313	70.5371	287	71.9292	281	64.996	169	90.8706	122	69.6357	153	91.082
MSMEG_0545	LuxR family transcriptional regulator	528	171	62.2749	277	86.5585	204	59.4822	121	49.2689	134	60.6796	130	54.3298	2	1.94304	10	10.313	2	2.15122
MSMEG_0546	hypothetical protein	828	1570	364.603	2155	429.418	1937	360.155	821	213.174	896	258.731	897	239.051	6	3.71712	3	1.97293	2	1.3718
MSMEG_0547	ISMsm5, transposase	1062	23	4.16442	12	1.86432	9	1.30469	22	4.45369	15	3.37706	19	3.94782	0	0	0	0	2	1.06954
MSMEG_0548	chromosome replication initiation inhibitor protein	879	118	25.8133	119	22.3368	142	24.8708	89	21.7682	85	23.1207	84	21.0872	21	12.2551	15	9.29229	23	14.8603
MSMEG_0549	ABC transporter permease	729	374	98.6495	358	81.025	462	97.5675	342	100.86	262	85.9301	288	87.1753	79	55.5885	72	53.7805	59	45.9636
MSMEG_0550	sulfonate binding protein	969	278	55.166	285	48.5272	381	60.533	254	56.3549	200	49.3489	246	56.0196	52	27.5274	78	43.832	46	26.9602
MSMEG_0551	nitrate/sulfonate/bicarbonate ABC transporter ATPase	783	159	39.0469	172	36.2435	201	39.5207	178	48.8742	161	49.1627	159	44.8089	49	32.1011	42	29.2084	48	34.8152
MSMEG_0552	hypothetical protein	495	166	64.4842	217	72.33	247	76.8214	159	69.0579	140	67.623	148	65.9759	4	4.14515	7	7.7004	7	8.03124
MSMEG_0553	sugar ABC transporter substrate-binding protein	1353	35	4.97417	29	3.53642	42	4.77906	23	3.6547	23	4.06445	41	6.68674	5	1.89565	2	0.804919	4	1.679
MSMEG_0554	ABC transporter permease	870	5	1.1051	8	1.51717	4	0.707834	2	0.494234	1	0.274823	1	0.253635	1	0.589612	2	1.25179	0	0
MSMEG_0555	ABC transporter permease	792	2	0.485574	5	1.04162	4	0.777545	0	0	2	0.603777	1	0.278614	0	0	0	0	0	0
MSMEG_0556	ABC transporter	1056	16	2.91344	19	2.96861	16	2.33263	9	1.83231	11	2.49058	4	0.835843	3	1.45728	5	2.57826	5	2.68903
MSMEG_0557	hypothetical protein	138	339	472.358	472	564.322	431	480.827	255	397.267	249	431.412	328	524.473	3	11.1513	8	31.5668	4	16.4615
MSMEG_0558	hypothetical protein	528	1583	576.498	1739	543.412	2058	600.07	1503	611.993	1166	528.003	1493	623.957	111	107.839	140	144.382	77	82.8222
MSMEG_0559	hypothetical protein	204	4616	4350.97	5321	4303.55	5246	3959.03	4754	5010.15	5243	6144.99	4943	5346.74	122	306.771	161	429.75	120	334.073
MSMEG_0560	dihydrodipicolinate reductase N-terminus domain-containing protein	1065	6	1.08331	7	1.08446	10	1.44558	6	1.21122	2	0.449006	6	1.24317	1	0.481654	2	1.02259	1	0.533261
MSMEG_0561	TetR family transcriptional regulator	681	89	25.1301	77	18.6555	117	26.4502	85	26.8345	74	25.981	93	30.1345	33	24.8572	18	14.3928	22	18.347
MSMEG_0562	hypothetical protein	987	678	132.088	653	109.159	891	138.98	742	161.625	598	144.862	693	154.933	452	234.913	385	212.405	370	212.899
MSMEG_0563	hypothetical protein	756	138	35.1001	171	37.3197	171	34.8229	165	46.9228	108	34.1565	137	39.9878	52	35.2831	38	27.3705	50	37.5611
MSMEG_0564	xanthine/uracil permease	1413	232	31.5716	254	29.6589	229	24.9508	188	28.6047	148	25.0433	146	22.8002	42	15.2473	38	14.6441	45	18.0867
MSMEG_0565	glycosyl transferase family protein	1098	39	6.82988	42	6.31118	53	7.43129	20	3.91606	20	4.35511	24	4.82323	13	6.07332	4	1.98371	12	6.20681
MSMEG_0566	aliphatic amidase	849	22	4.98271	44	8.55084	49	8.88544	15	3.79844	14	3.94268	14	3.63872	3	1.81259	3	1.92413	0	0
MSMEG_0567	selenophosphate synthetase	1422	4	0.540893	6	0.69617	14	1.51572	4	0.604758	6	1.00884	1	0.155178	3	1.0822	1	0.382931	0	0
MSMEG_0568	radical SAM domain-containing protein	1050	4	0.732523	3	0.471407	12	1.75947	5	1.02377	3	0.68313	3	0.630465	1	0.488535	0	0	0	0
MSMEG_0569	potassium transport flavoprotein	1272	1	0.151169	10	1.29711	0	0	3	0.507056	0	0	1	0.173477	0	0	1	0.428088	0	0
MSMEG_0570	hypothetical protein	297	0	0	0	0	0	0	0	0	0	0	0	0	0	0	0	0	0	0
MSMEG_0571	carbon-nitrogen hydrolase	903	17	3.62003	11	2.00987	11	1.87541	8	1.90469	5	1.3239	5	1.22183	3	1.70419	2	1.20604	0	0
MSMEG_0572	hypothetical protein	522	16	5.89387	20	6.32155	18	5.30876	4	1.64745	6	2.74823	4	1.6909	0	0	3	3.12947	4	4.3519
MSMEG_0573	ECF sigma factor RpoE1	597	7	2.25463	11	3.04006	13	3.35243	6	2.16072	4	1.60198	2	0.739238	0	0	0	0	0	0
MSMEG_0574	ECF sigma factor RpoE1	654	60	17.641	60	15.1369	75	17.6553	24	7.8896	16	5.84943	13	4.38626	10	7.84346	16	13.3218	27	23.4464
MSMEG_0575	MmpS1 protein	417	1662	766.383	2026	801.617	2591	956.582	272	140.234	378	216.734	343	181.504	52	63.9665	66	86.1843	51	69.4583
MSMEG_0576	MmpL4 protein	2892	4741	315.226	5398	307.963	6395	340.434	1115	82.8892	951	78.6238	1192	90.9508	348	61.7257	369	69.4782	279	54.7893
MSMEG_0577	major facilitator superfamily protein	1224	55	8.64036	63	8.49225	107	13.4584	38	6.67458	11	2.14874	30	5.4084	3	1.25726	9	4.00388	7	3.24793
MSMEG_0578	acyl-CoA dehydrogenase	1137	11	1.8603	12	1.74134	12	1.62484	7	1.32361	12	2.52344	9	1.74667	1	0.451154	3	1.43675	1	0.499493
MSMEG_0579	Fis family transcriptional regulator	1488	86	11.1134	110	12.197	132	13.6572	148	21.3836	117	18.7999	162	24.0237	21	7.23938	21	7.68487	6	2.29001
MSMEG_0580	hypothetical protein	795	866	209.46	1035	214.801	1174	227.348	876	236.896	632	190.074	743	206.229	156	100.657	102	69.864	134	95.7254
MSMEG_0581	4-aminobutyrate aminotransferase	1347	127	18.1295	200	24.4977	165	18.8585	147	23.4623	123	21.8328	153	25.0641	726	276.474	830	335.529	735	309.891
MSMEG_0582	succinate-semialdehyde dehydrogenase	1455	86	11.3654	91	10.3191	113	11.9566	96	14.185	83	13.6391	95	14.4075	799	281.688	694	259.727	618	241.221
MSMEG_0583	hypothetical protein	261	10	7.36733	14	8.85016	25	14.7465	5	4.11861	6	5.49645	6	5.0727	3	5.89612	1	2.08631	0	0
MSMEG_0584	hypothetical protein	1473	2105	274.789	2293	256.841	2477	258.889	145	21.1635	158	25.6464	153	22.9201	81	28.2077	72	26.6164	91	35.0856
MSMEG_0585	L-carnitine dehydratase/bile acid-inducible protein F	1227	17	2.66413	21	2.82383	24	3.01132	13	2.27782	12	2.33834	25	4.49598	20	8.36124	20	8.87576	11	5.09141
MSMEG_0586	STAS domain-containing protein	390	11497	5668.53	15066	6373.78	12983	5125.09	1097	604.733	1063	651.689	1108	626.908	377	495.863	417	582.226	387	563.555
MSMEG_0587	L-rhamnose 1-epimerase	321	8	4.79221	16	8.22392	12	5.75529	4	2.67902	3	2.23454	3	2.06227	1	1.59801	0	0	0	0
MSMEG_0588	rhamnose tranport protein	1332	91	13.1367	79	9.78558	102	11.7893	24	3.87372	24	4.30803	33	5.46687	6	2.31064	5	2.04402	5	2.13184
MSMEG_0589	L-rhamnose isomerase	1164	58	9.58133	86	12.1902	64	8.46482	25	4.61752	25	5.13522	36	6.82462	7	3.08482	1	0.467808	4	1.95163
MSMEG_0590	short chain dehydrogenase	2055	56	5.23995	78	6.26248	86	6.44284	33	3.45242	24	2.79236	38	4.08038	7	1.74732	3	0.794931	2	0.552723
MSMEG_0591	rhamnulokinase	1458	29	3.82465	35	3.96072	56	5.91318	20	2.94913	10	1.63989	14	2.11885	7	2.46278	9	3.36128	4	1.55809
MSMEG_0592	rhamnose catabolism operon transcriptional regulator	1002	131	25.1394	123	20.2535	152	23.3543	70	15.0194	56	13.3626	76	16.7369	73	37.3715	57	30.9761	81	45.91
MSMEG_0593	hypothetical protein	648	753	223.445	850	216.425	853	202.658	754	250.16	559	206.257	657	223.727	365	288.937	400	336.128	336	294.479
MSMEG_0594	iron-sulfur cluster binding protein	1470	1845	241.34	1851	207.756	2408	252.191	1822	266.473	1544	251.132	1792	268.998	805	280.908	814	301.528	812	313.71
MSMEG_0595	glycolate oxidase	738	1386	361.125	1704	380.958	1616	337.113	1125	327.731	1074	347.952	1091	326.21	149	103.566	163	120.268	162	124.666
MSMEG_0596	GntR family transcriptional regulator	687	78	21.8318	87	20.8942	127	28.4602	68	21.2801	76	26.4502	67	21.5202	30	22.4001	39	30.9121	33	27.2802
MSMEG_0597	hypothetical protein	1281	244	36.6262	303	39.0263	408	49.0345	219	36.755	246	45.9153	238	40.9974	85	34.0373	65	27.6302	49	21.7238
MSMEG_0598	hypothetical protein	396	49	23.7931	67	27.9154	97	37.7109	62	33.6603	45	27.17	57	31.762	4	5.18143	3	4.12521	2	2.8683
MSMEG_0599	acyl-CoA synthetase	1647	195	22.7663	221	22.1392	268	25.0514	163	21.2772	121	17.5656	144	19.2929	34	10.5894	18	5.95113	27	9.31022
MSMEG_0600	dehydrogenase	783	686	168.466	645	135.913	798	156.903	294	80.7248	254	77.561	259	72.9906	49	32.1011	43	29.9038	55	39.8924
MSMEG_0601	hypothetical protein	309	890	553.837	943	503.52	1482	738.381	250	173.941	300	232.132	273	194.954	94	156.047	94	165.649	90	165.415
MSMEG_0602	hypothetical protein	156	994	1225.22	1314	1389.74	1492	1472.43	421	580.202	585	896.609	491	694.521	173	568.862	116	404.905	166	604.329
MSMEG_0603	acyl-CoA dehydrogenase	2205	228	19.8828	251	18.7814	297	20.7366	162	15.7953	147	15.9397	138	13.8102	23	5.35062	32	7.90245	27	6.95416
MSMEG_0604	glyoxylate reductase	969	31	6.15161	27	4.59731	40	6.35517	25	5.54674	18	4.4414	22	5.00988	25	13.2343	19	10.677	20	11.7218
MSMEG_0605	hypothetical protein	1107	55	9.55357	74	11.0293	88	12.2384	50	9.71055	47	10.1513	41	8.17269	46	21.3155	59	29.0218	43	22.0603
MSMEG_0606	TetR family transcriptional regulator	630	20	6.10436	36	9.42813	35	8.55299	11	3.75382	24	9.1084	14	4.90361	3	2.44268	8	6.91464	4	3.60586
MSMEG_0607	methyltransferase, , family protein	843	173	39.4611	177	34.6425	239	43.6477	159	40.55	145	41.1256	122	31.9346	32	19.4719	43	27.7754	49	33.011
MSMEG_0608	glyoxalase	600	385	123.384	551	151.518	589	151.131	268	96.0296	293	116.758	276	101.505	45	38.4722	85	77.1415	54	51.1131
MSMEG_0609	hypothetical protein	876	180	39.5111	201	37.8578	259	45.5183	172	42.213	176	48.0375	174	43.8302	68	39.819	40	24.8643	37	23.9876
MSMEG_0610	beta-lactamase	909	0	0	3	0.544529	11	1.86303	3	0.709543	1	0.263031	3	0.728259	0	0	0	0	0	0
MSMEG_0611	para-nitrobenzyl esterase	1461	3	0.394841	3	0.338793	5	0.526879	2	0.294307	5	0.81826	8	1.20828	2	0.702207	0	0	0	0
MSMEG_0612	TetR family transcriptional regulator	612	20	6.2839	21	5.6615	30	7.54676	21	7.37716	19	7.4229	18	6.49008	11	9.21991	5	4.44876	11	10.2078
MSMEG_0613	hypothetical protein	906	28	5.94266	26	4.73488	22	3.73839	18	4.27136	36	9.50049	30	7.30671	2	1.13237	1	0.601024	1	0.626847
MSMEG_0614	methyltransferase	894	300	64.526	300	55.3666	417	71.8107	427	102.686	447	119.548	462	114.034	89	51.0667	66	40.2001	73	46.3741
MSMEG_0615	ATPase AAA	1770	103	11.1896	100	9.3216	105	9.13286	174	21.1348	134	18.101	151	18.8249	31	8.98408	33	10.1522	39	12.5136
MSMEG_0616	hypothetical protein	1557	58	7.16292	59	6.25212	54	5.33944	47	6.48979	47	7.2174	46	6.51925	75	24.7092	92	32.1751	79	28.8156
MSMEG_0617	ftsk/SpoIIIE family protein	3978	174	8.41076	197	8.17081	204	7.89507	245	13.2411	162	9.73693	184	10.2066	70	9.02648	77	10.5401	73	10.4219
MSMEG_0618	PE family protein	312	5	3.08153	11	5.81704	4	1.97377	6	4.13445	2	1.53266	7	4.95076	2	3.28822	1	1.74528	6	10.9216
MSMEG_0619	PPE family protein	1572	50	6.11601	48	5.03793	78	7.63893	45	6.15434	30	4.56289	61	8.56261	47	15.3367	25	8.6598	28	10.1157
MSMEG_0620	PE family protein	294	37	24.1994	78	43.7735	31	16.2332	28	20.4754	41	33.3433	45	33.7749	9	15.7029	9	16.6692	18	34.7708
MSMEG_0621	low molecular weight protein antigen 7	288	17	11.3503	24	13.7494	17	9.08756	14	10.451	13	10.7925	12	9.19427	2	3.56224	3	5.67217	0	0
MSMEG_0622	DNA-binding protein	882	70	15.2609	74	13.8429	98	17.106	78	19.0129	68	18.4337	70	17.5129	56	32.569	39	24.0778	28	18.0293
MSMEG_0623	secretion protein Snm4	1428	41	5.52086	31	3.58177	51	5.49835	38	5.72106	16	2.67894	23	3.55409	59	21.1938	50	19.0661	54	21.4761
MSMEG_0624	subtilase	1380	48	6.68826	48	5.73886	62	6.91677	49	7.63376	37	6.41053	47	7.51532	42	15.6119	45	17.7563	27	11.1115
MSMEG_0625	hypothetical protein	1200	131	20.9914	134	18.4241	166	21.297	145	25.9781	119	23.7103	137	25.1923	94	40.182	77	34.9405	83	39.2814
MSMEG_0626	hypothetical protein	930	77	15.9206	57	10.1124	98	16.2231	50	11.5587	51	13.1117	58	13.7618	45	24.8207	50	29.2757	51	31.1442
MSMEG_0627	glycosyl transferase family protein	1749	148	16.2713	199	18.7727	272	23.9425	146	17.9467	126	17.2247	145	18.2939	23	6.74564	22	6.84941	25	8.11783
MSMEG_0628	amidohydrolase	888	494	106.971	606	112.596	699	121.187	442	107.012	398	107.162	466	115.798	36	20.7958	26	15.9434	20	12.7911
MSMEG_0629	trans-aconitate 2-methyltransferase	765	219	55.047	182	39.2531	242	48.7018	254	71.3828	208	65.009	238	68.6506	55	36.8796	60	42.7081	52	38.6039
MSMEG_0630	hypothetical protein	804	42	10.0449	56	11.492	38	7.27643	24	6.41766	31	9.21886	29	7.95922	3	1.91404	3	2.03182	0	0
MSMEG_0632	hypothetical protein	495	230	89.3456	257	85.6627	360	111.966	252	109.45	184	88.8759	212	94.506	49	50.7781	51	56.1029	47	53.924
MSMEG_0633	PAP2 superfamily protein	1464	938	123.201	1031	116.193	1131	118.936	984	144.503	864	141.106	941	141.833	258	90.399	256	95.218	211	81.8523
MSMEG_0634	PAP2 superfamily protein	672	88	25.1805	81	19.8875	134	30.6991	114	36.4718	116	41.2725	120	39.404	12	9.16004	12	9.72371	8	6.76099
MSMEG_0635	hypothetical protein	627	127	38.9482	139	36.5772	155	38.0588	108	37.032	127	48.4293	135	47.5111	16	13.0899	16	13.8955	21	19.0214
MSMEG_0636	hypothetical protein	486	476	188.331	712	241.717	608	192.601	449	198.624	413	203.182	456	207.041	29	30.6088	23	25.7698	38	44.4055
MSMEG_0637	iron-sulfur binding oxidoreductase	1569	2401	294.252	2418	254.271	2870	281.611	1147	157.167	863	131.51	1041	146.405	327	106.908	275	95.4399	302	109.313
MSMEG_0638	hypothetical protein	1932	673	66.9821	675	57.6448	931	74.1879	541	60.2021	371	45.9133	454	51.8534	588	156.119	534	150.506	640	188.132
MSMEG_0639	oligopeptide transport ATP-binding protein AppF	1011	3056	581.237	3261	532.186	3294	501.606	3697	786.176	3184	752.997	3542	773.083	770	390.683	702	378.1	669	375.807
MSMEG_0640	oligopeptide transport ATP-binding protein OppD	987	1975	384.77	2024	338.343	2287	356.73	2180	474.855	1857	449.849	1973	441.102	447	232.314	475	262.058	435	250.301
MSMEG_0641	binding-protein-dependent transporters inner membrane component	963	3880	774.74	4204	720.278	5192	830.04	4094	913.993	4012	996.108	4002	917.021	645	343.573	654	369.804	575	339.103
MSMEG_0642	ABC transporter permease	1011	3450	656.173	3608	588.815	3911	595.563	3547	754.278	3402	804.553	3595	784.651	441	223.755	506	272.533	350	196.61
MSMEG_0643	extracellular solute-binding protein	1656	12617	1465.03	16627	1656.6	15102	1403.99	14312	1858.07	13422	1937.89	14675	1955.45	1779	551.062	1688	555.05	1452	497.962
MSMEG_0644	cupin	573	154	51.6793	167	48.0868	152	40.8394	151	56.6557	114	47.5688	118	45.4419	3	2.68567	3	2.85093	0	0
MSMEG_0645	beta-1,3-glucanase	843	2304	525.54	2699	528.249	2798	510.988	1862	474.869	1684	477.624	1779	465.669	231	140.563	223	144.045	229	154.276
MSMEG_0646	transporter	1599	35	4.20892	24	2.47643	25	2.40703	20	2.68908	18	2.69151	17	2.34601	3	0.962405	5	1.70271	7	2.48622
MSMEG_0647	phosphonate ABC transporter ATP-binding protein	792	30	7.28361	23	4.79144	19	3.69334	22	5.97199	17	5.1321	21	5.8509	4	2.59072	4	2.75014	4	2.8683
MSMEG_0648	hypothetical protein	126	0	0	0	0	1	1.22186	0	0	0	0	2	3.50258	0	0	1	4.32165	0	0
MSMEG_0649	phosphonate-binding periplasmic protein	966	39	7.76315	43	7.34438	42	6.69365	47	10.4603	56	13.8606	53	12.1067	2	1.06203	3	1.69108	4	2.35165
MSMEG_0650	GntR family transcriptional regulator	753	13	3.3197	15	3.2867	22	4.49799	7	1.99859	8	2.54019	2	0.586089	16	10.8996	5	3.61572	8	6.03371
MSMEG_0651	hypothetical protein	681	294	83.0139	360	87.2206	318	71.8904	53	16.7321	43	15.0971	49	15.8773	3	2.25974	9	7.1964	1	0.833955
MSMEG_0652	hypothetical protein	864	58	12.9082	66	12.6036	73	13.0077	26	6.46965	35	9.68559	37	9.44967	27	16.0301	19	11.9746	34	22.3488
MSMEG_0654	hypothetical protein	936	7	1.43805	6	1.05764	4	0.657923	3	0.689076	6	1.53266	5	1.17875	0	0	4	2.32704	2	1.21351
MSMEG_0655	glucose 1-dehydrogenase	780	10	2.46522	7	1.4807	23	4.53967	15	4.13445	21	6.43719	17	4.80931	5	3.28822	4	2.79245	3	2.18432
MSMEG_0656	TetR family transcriptional regulator	603	43	13.712	59	16.1435	54	13.7869	49	17.4703	35	13.8779	24	8.78259	5	4.25342	2	1.80606	6	5.65098
MSMEG_0657	Rieske (2Fe-2S) domain-containing protein	1185	34	5.51711	47	6.544	56	7.27546	25	4.53569	26	5.24598	31	5.77261	7	3.03016	6	2.7571	12	5.75112
MSMEG_0658	polyamine ABC-transporter inner membrane subunit	906	6	1.27343	5	0.910554	1	0.169927	5	1.18649	3	0.791707	4	0.974228	2	1.13237	3	1.80307	1	0.626847
MSMEG_0659	polyamine ABC transporter permease	942	9	1.83714	3	0.525453	8	1.30746	7	1.5976	2	0.507634	2	0.468498	6	3.26727	1	0.578055	8	4.82313
MSMEG_0660	extracellular solute-binding protein	1275	12	1.80976	26	3.36455	19	2.29421	13	2.19207	10	1.87526	12	2.07682	2	0.804646	5	2.1354	8	3.56344
MSMEG_0661	glutamate-1-semialdehyde 2,1-aminomutase	1389	14	1.9381	25	2.96962	31	3.43598	7	1.08347	16	2.75416	17	2.70069	5	1.84652	2	0.784058	3	1.22662
MSMEG_0662	putrescine transport ATP-binding protein PotG	1158	56	9.29887	43	6.12666	63	8.37573	45	8.35459	21	4.33593	43	8.19386	6	2.65783	13	6.11301	7	3.43304
MSMEG_0663	TetR family transcriptional regulator	708	159	43.1832	183	42.6463	219	47.6213	100	30.366	117	39.5116	91	28.362	48	34.7771	45	34.6098	34	27.2732
MSMEG_0664	FAD dependent oxidoreductase	1662	23	2.66102	36	3.57384	21	1.94527	22	2.84586	19	2.73334	17	2.25708	10	3.08641	2	0.655268	8	2.73369
MSMEG_0665	sarcosine oxidase subunit beta	1212	56	8.88456	46	6.26208	56	7.11338	32	5.67635	39	7.69367	42	7.64672	15	6.34854	16	7.18849	16	7.49734
MSMEG_0666	acetyl-CoA synthetase	2028	16	1.51706	15	1.22036	22	1.67011	17	1.8022	14	1.65056	13	1.4145	14	3.54116	5	1.34252	6	1.68025
MSMEG_0667	butyryl-CoA dehydrogenase	1179	25	4.07734	21	2.93879	42	5.48436	13	2.37056	11	2.23075	3	0.561482	4	1.74033	8	3.69485	5	2.4085
MSMEG_0668	integral membrane protein	210	45	41.2044	37	29.0701	52	38.1219	55	56.3073	57	64.8974	58	60.9449	1	2.44268	0	0	3	8.11319
MSMEG_0669	hypothetical protein	507	3355	1272.43	4261	1386.65	3713	1127.48	1431	606.811	1388	654.566	1489	648.06	298	301.504	353	379.129	298	333.809
MSMEG_0670	FAD dependent oxidoreductase	942	922	188.205	982	171.998	1125	183.862	477	108.865	439	111.426	458	107.286	198	107.82	211	121.97	190	114.549
MSMEG_0671	S-(hydroxymethyl)glutathione dehydrogenase	1149	6923	1158.58	8246	1184.1	8121	1088.13	3253	608.675	3111	647.369	3478	667.941	914	408.048	881	417.519	817	403.824
MSMEG_0672	hypothetical protein	654	12667	3724.32	16217	4091.25	14675	3454.55	4898	1610.14	4407	1611.15	4903	1654.29	1696	1330.25	2263	1884.2	1745	1515.33
MSMEG_0673	hypothetical protein	543	586	207.515	550	167.119	706	200.168	501	198.362	368	162.039	367	149.14	234	221.055	96	96.2701	111	116.095
MSMEG_0674	ErfK/YbiS/YcfS/YnhG family protein	1011	497	94.527	572	93.3488	671	102.179	455	96.7568	458	108.314	443	96.6899	105	53.275	95	51.1673	109	61.2301
MSMEG_0675	cytochrome P450	1218	21	3.3153	8	1.08369	20	2.52798	9	1.58861	20	3.92604	13	2.35518	5	2.10576	4	1.78827	0	0
MSMEG_0676	transcriptional regulatory protein	537	70	25.0654	63	19.3566	97	27.8092	89	35.6318	71	31.6123	81	33.2843	4	3.82095	6	6.08411	6	6.34551
MSMEG_0677	tRNA	74	1	2.59848	6	13.3778	4	8.32183	3	8.71587	2	6.46204	6	17.8916	0	0	0	0	0	0
MSMEG_0678	deoxycytidine triphosphate deaminase	570	232	78.2643	255	73.8124	254	68.604	215	81.0933	225	94.3799	212	82.071	50	44.9967	48	45.855	23	22.9162
MSMEG_0679	hypothetical protein	1689	2656	302.377	3208	313.378	3538	322.492	2343	298.239	2056	291.048	2346	306.498	1211	367.79	936	301.763	977	328.515
MSMEG_0680	UDP-glucose 6-dehydrogenase	1335	175	25.2062	156	19.28	224	25.832	122	19.6472	132	23.6409	156	25.7853	20	7.68482	14	5.71041	13	5.53034
MSMEG_0681	P450 heme-thiolate protein	1269	330	50.0038	366	47.5864	440	53.3804	336	56.9245	243	45.7843	275	47.8189	57	23.0408	67	28.7497	50	22.3768
MSMEG_0682	hypothetical protein	753	286	73.0334	414	90.7129	378	77.2836	219	62.5274	146	46.3585	190	55.6785	118	80.3845	93	67.2525	110	82.9636
MSMEG_0683	hypothetical protein	369	524	273.058	596	266.492	616	257.007	363	211.496	239	154.861	273	163.254	131	182.108	141	208.072	127	195.464
MSMEG_0684	aldehyde oxidase	2115	1579	143.556	1762	137.455	2006	146.02	642	65.2599	516	58.3325	641	66.8769	425	103.077	427	109.935	383	102.844
MSMEG_0685	oxidoreductase, molybdopterin-binding subunit	996	748	144.409	909	150.58	718	110.983	297	64.1089	252	60.4941	262	58.0458	140	72.1031	157	85.8342	147	83.82
MSMEG_0686	oxidoreductase	522	1052	387.522	1300	410.9	1513	446.23	355	146.211	327	149.778	326	137.808	257	252.55	228	237.84	252	274.17
MSMEG_0687	hypothetical protein	1236	893	138.926	1005	134.156	1215	151.338	665	115.671	575	111.23	579	103.369	144	59.7626	98	43.1745	81	37.2183
MSMEG_0688	aminotransferase	1275	1723	259.852	2479	320.797	2260	272.891	1352	227.975	1300	243.784	1423	246.277	62	24.944	31	13.2395	47	20.9352
MSMEG_0689	hypothetical protein	237	22	17.8495	19	13.2272	38	24.6846	8	7.2571	11	11.0973	7	6.51746	1	2.1644	0	0	0	0
MSMEG_0690	(Fe-S)-binding protein	3129	3330	204.639	4018	211.869	4524	222.591	3338	229.352	3117	238.179	3387	238.857	1930	316.4	1583	275.483	1506	273.344
MSMEG_0691	transcriptional regulatory protein	2511	665	50.9244	694	45.6012	909	55.7324	424	36.3028	347	33.0411	371	32.6029	916	187.126	604	130.982	726	164.202
MSMEG_0692	hypothetical protein	1788	796	85.6044	826	76.2213	1061	91.3563	588	70.7019	402	53.7564	540	66.6431	629	180.455	524	159.582	496	157.545
MSMEG_0693	hypothetical protein	552	1004	349.74	1427	426.529	1487	414.727	914	355.982	650	281.544	861	344.186	145	134.745	146	144.024	169	173.875
MSMEG_0695	isoniazid inductible protein IniA	1809	1397	148.494	1630	148.666	1611	137.103	1322	157.114	1053	139.175	1328	161.99	255	72.3081	295	88.7981	259	81.3113
MSMEG_0696	hypothetical protein	342	332	186.665	305	147.142	370	166.558	91	57.2054	69	48.2386	81	52.2622	20	29.9978	13	20.6984	13	21.5877
MSMEG_0697	integral membrane protein	414	830	385.504	943	375.816	1207	448.846	189	98.1483	194	112.04	186	99.1383	141	174.704	91	119.691	77	105.628
MSMEG_0698	isoniazid inductible protein IniC	1494	484	62.2939	479	52.8991	618	63.6837	447	64.3248	341	54.5727	405	59.8182	81	27.8112	78	28.4292	70	26.6095
MSMEG_0699	hypothetical protein	1851	717	74.4841	796	70.9529	1108	92.1561	641	74.4514	537	69.3649	634	75.5808	1109	307.334	1022	300.652	1005	308.354
MSMEG_0700	hypothetical protein	513	384	143.934	391	125.754	428	128.445	346	145.004	227	105.799	290	124.741	209	208.985	231	245.197	220	243.554
MSMEG_0701	hypothetical protein	294	14	9.15654	21	11.7852	13	6.80749	12	8.77517	11	8.94575	10	7.50553	1	1.74477	4	7.40854	2	3.86342
MSMEG_0702	monooxygenase	933	2980	614.165	3230	571.195	3379	557.567	3954	911.122	2929	750.601	3586	848.12	1125	618.523	1082	631.489	1209	735.926
MSMEG_0703	hypothetical protein	624	355	109.394	392	103.649	481	118.673	235	80.9664	190	72.8016	218	77.0905	114	93.7142	119	103.844	126	114.677
MSMEG_0704	LpqJ protein	540	163	58.0423	169	51.6365	160	45.616	90	35.8319	102	45.1625	89	36.3685	41	38.9471	41	41.3438	49	51.5338
MSMEG_0705	permease of the major facilitator superfamily protein	1326	14	2.03018	16	1.99086	6	0.696624	7	1.13495	15	2.7047	19	3.16183	0	0	1	0.410655	0	0
MSMEG_0706	4-carboxy-4-hydroxy-2-oxoadipate aldolase	612	4	1.25678	8	2.15676	3	0.754676	3	1.05388	2	0.781358	1	0.36056	0	0	0	0	0	0
MSMEG_0707	hypothetical protein	660	5	1.45672	8	1.99991	4	0.933054	2	0.65149	8	2.89813	1	0.334337	0	0	0	0	0	0
MSMEG_0708	LysR family transcriptional regulator	954	58	11.6904	72	12.4523	126	20.3335	52	11.7186	61	15.2881	44	10.1773	12	6.45235	9	5.13706	9	5.35777
MSMEG_0709	molecular chaperone DnaK	1869	49383	5080.65	51021	4504.05	54696	4505.44	41129	4731.08	32558	4165.05	36670	4329.43	6553	1798.52	6923	2017	5911	1796.14
MSMEG_0710	co-chaperone GrpE	651	4069	1201.87	3951	1001.36	4885	1155.25	3520	1162.47	2677	983.194	3293	1116.19	708	557.876	692	578.822	636	554.838
MSMEG_0711	molecular chaperone DnaJ	1173	11626	1905.83	11603	1632.06	17742	2328.6	8928	1636.36	7419	1512.23	7775	1462.62	1468	641.968	1288	597.913	1213	587.29
MSMEG_0712	TetR family transcriptional regulator	591	145	47.1771	147	41.0387	210	54.7044	86	31.2847	111	44.9063	133	49.6584	72	62.4928	51	46.9897	84	80.7201
MSMEG_0713	MerR family transcriptional regulator	360	1509	806.004	1628	746.132	2110	902.341	1287	768.595	1049	696.698	1213	743.51	98	139.64	90	136.132	80	126.205
MSMEG_0714	acyl-CoA dehydrogenase	1185	23	3.73216	35	4.87319	22	2.85822	26	4.71711	21	4.23714	26	4.84154	10	4.32879	4	1.83807	3	1.43778
MSMEG_0715	3-oxoacyl-ACP reductase	744	10	2.58451	10	2.21764	1	0.206927	8	2.31174	2	0.64273	1	0.296589	0	0	0	0	2	1.52668
MSMEG_0716	major facilitator superfamily protein	1299	4	0.592109	1	0.127015	8	0.948138	4	0.662022	5	0.920306	2	0.339742	4	1.57956	0	0	0	0
MSMEG_0717	aldose 1-epimerase	903	879	187.177	1098	200.622	992	169.128	879	209.278	775	205.204	860	210.155	130	73.8484	103	62.1112	97	61.0062
MSMEG_0718	acetyl-CoA synthetase	1650	8	0.932302	10	0.999953	12	1.11966	11	1.43328	4	0.579626	5	0.668674	3	0.932658	0	0	1	0.344196
MSMEG_0719	flavohemoprotein	1140	145	24.4576	178	25.762	198	26.7394	205	38.6608	167	35.0254	210	40.6484	68	30.5977	61	29.137	59	29.3925
MSMEG_0720	integral membrane protein	999	107	20.5953	139	22.9569	117	18.0306	243	52.2952	238	56.9617	254	56.1044	0	0	0	0	0	0
MSMEG_0722	hypothetical protein	504	15	5.72284	25	8.18414	21	6.41475	7	2.98599	9	4.26956	8	3.50258	0	0	2	2.16083	0	0
MSMEG_0723	hypothetical protein	543	2	0.708241	5	1.51927	11	3.11877	0	0	2	0.880647	5	2.03188	0	0	0	0	1	1.0459
MSMEG_0724	IS1137, transposase orfA	327	0	0	0	0	0	0	0	0	0	0	0	0	0	0	0	0	0	0
MSMEG_0725	IS1137, transposase orfB	954	15	3.02339	12	2.07538	22	3.5503	14	3.15501	15	3.75937	15	3.46954	0	0	3	1.71235	1	0.595307
MSMEG_0726	hypothetical protein	123	60	93.7987	40	53.656	80	100.133	48	83.8992	51	99.1372	52	93.2882	0	0	2	8.85411	1	4.61726
MSMEG_0727	hypothetical protein	258	43	32.0479	50	31.9753	73	43.5606	21	17.4993	33	30.582	12	10.2634	2	3.97645	0	0	3	6.60376
MSMEG_0728	hypothetical protein	309	166	103.3	170	90.7725	226	112.601	93	64.7062	97	75.0559	86	61.4142	3	4.98021	1	1.76223	3	5.51382
MSMEG_0729	hypothetical protein	669	199	57.1976	218	53.7643	205	47.1757	115	36.9567	135	48.248	107	35.2928	37	28.3701	25	20.3486	23	19.525
MSMEG_0730	oleandomycin glycosyltransferase	1203	84	13.4265	92	12.6179	136	17.4046	67	11.9738	71	14.1112	50	9.17135	48	20.4673	34	15.3898	26	12.2743
MSMEG_0731	hypothetical protein	624	191	58.8572	276	72.9774	299	73.7696	105	36.1765	139	53.2601	130	45.9714	62	50.9674	51	44.5047	50	45.5067
MSMEG_0732	chaperone ClpB	2547	4651	351.13	4440	287.619	5165	312.199	3910	330.042	3261	306.121	3392	293.87	1375	276.923	1309	279.854	1208	269.357
MSMEG_0733	dihydrodipicolinate reductase N-terminus domain-containing protein	1080	77	13.7094	147	22.4573	95	13.5422	94	18.7122	92	20.3674	92	18.7972	1	0.474965	7	3.52935	7	3.68098
MSMEG_0734	Rieske (2Fe-2S) domain-containing protein	1080	55	9.79241	76	11.6106	72	10.2636	57	11.3468	47	10.4051	50	10.2159	3	1.42489	3	1.51258	5	2.62927
MSMEG_0735	transcriptional regulator	663	18	5.22047	25	6.22143	30	6.96624	16	5.18833	21	7.57316	23	7.65496	6	4.64219	10	8.21309	6	5.13958
MSMEG_0736	hypothetical protein	837	4299	987.626	5214	1027.8	5163	949.658	4608	1183.61	3889	1110.92	4522	1192.16	1271	778.942	1190	774.18	1137	771.48
MSMEG_0737	dehydrogenase	777	680	168.282	744	157.985	886	175.551	756	209.181	609	187.399	730	207.315	104	68.659	97	67.9784	112	81.8628
MSMEG_0738	hypothetical protein	903	324	68.9935	352	64.3159	445	75.8688	277	65.9498	249	65.93	265	64.757	32	18.1781	37	22.3118	27	16.9811
MSMEG_0739	spou rRNA methylase	645	73	21.7628	130	33.2543	116	27.6878	124	41.3317	88	32.6208	82	28.0532	19	15.1105	14	11.8192	12	10.566
MSMEG_0740	glycosyl hydrolase	1182	421	68.4881	459	64.0706	589	76.7165	402	73.119	344	69.5845	339	63.2865	52	22.5669	40	18.4273	57	27.3872
MSMEG_0741	hypothetical protein	909	549	116.134	637	115.622	788	133.461	580	137.178	430	113.104	590	143.224	205	115.685	184	110.223	172	107.462
MSMEG_0742	transcriptional regulatory protein	954	114	22.9777	162	28.0176	201	32.4368	86	19.3808	102	25.5637	79	18.2729	134	72.0513	131	74.7727	107	63.6979
MSMEG_0743	xanthine dehydrogenase	1161	248	41.0743	288	40.9283	289	38.3227	290	53.7016	212	43.6591	276	52.4573	138	60.9722	124	58.158	130	63.5918
MSMEG_0744	carbon monoxide dehydrogenase	891	1	0.215811	9	1.66659	5	0.863939	11	2.65422	5	1.34173	7	1.7336	2	1.15143	5	3.05571	0	0
MSMEG_0745	2Fe-2S-binding domain-containing protein	477	1	0.403118	12	4.15075	2	0.645509	0	0	1	0.501249	1	0.462605	0	0	0	0	0	0
MSMEG_0746	carbon-monoxide dehydrogenase, large subunit	2400	45	3.60539	42	2.88737	59	3.7847	56	5.01647	35	3.48681	50	4.59714	6	1.28241	17	3.85707	17	4.02279
MSMEG_0747	carbon monoxide dehydrogenase F protein	738	5	1.30276	14	3.12994	15	3.12914	2	0.582633	10	3.23978	8	2.39201	3	2.08521	5	3.68921	5	3.84772
MSMEG_0748	ATPase	903	6	1.27766	6	1.09629	9	1.53442	5	1.19043	4	1.05912	3	0.733098	4	2.27226	2	1.20604	0	0
MSMEG_0749	carbon monoxide dehydrogenase subunit G (CoxG) family protein	696	8	2.2102	23	5.45233	4	0.884793	9	2.78006	11	3.77881	5	1.58522	2	1.47403	0	0	0	0
MSMEG_0750	membrane protein	723	2539	675.266	3161	721.356	3649	777.009	3367	1001.21	3062	1012.6	3397	1036.78	452	320.69	438	329.88	353	277.285
MSMEG_0751	hypothetical protein	1194	3	0.483134	5	0.690923	7	0.902577	14	2.52084	8	1.60198	3	0.554429	4	1.71847	1	0.456054	1	0.475648
MSMEG_0752	fructose-bisphosphate aldolase	1038	458	84.8436	540	85.8342	531	78.7568	473	97.9682	383	88.2212	449	95.4504	59	29.1568	79	41.4429	69	37.7521
MSMEG_0753	hypothetical protein	801	354	84.9809	555	114.321	403	77.4575	290	77.8372	311	92.8324	360	99.1742	43	27.5373	37	25.153	31	21.9796
MSMEG_0754	hypothetical protein	408	970	457.154	947	382.96	1135	428.279	684	360.427	501	293.595	653	353.168	404	507.933	363	484.47	372	517.812
MSMEG_0755	cobalt-zinc-cadmium resistance protein	894	128	27.5311	114	21.0393	175	30.1364	128	30.7818	75	20.0584	111	27.3977	195	111.888	167	101.718	173	109.9
MSMEG_0756	peptidase, M50B family protein	780	832	205.107	1114	235.643	1108	218.693	1085	299.059	883	270.669	1055	298.46	203	133.502	191	133.34	188	136.884
MSMEG_0757	hypothetical protein	495	1099	426.917	1166	388.649	1397	434.492	426	185.023	427	206.25	432	192.578	164	169.951	230	253.013	193	221.433
MSMEG_0758	hypothetical protein	540	22	7.83393	21	6.41637	21	5.9871	20	7.96265	18	7.96985	27	11.0331	5	4.74965	11	11.0922	9	9.46539
MSMEG_0759	adenylosuccinate synthetase	1296	616	91.3958	639	81.3504	814	96.6964	742	123.089	654	120.655	762	129.741	311	123.095	339	142.434	235	102.98
MSMEG_0760	thioesterase	651	298	88.0209	285	72.2317	347	82.0614	260	85.8645	233	85.5749	282	95.5866	128	100.859	143	119.612	107	93.3453
MSMEG_0761	hypothetical protein	195	380	374.714	461	390.059	510	402.649	552	608.592	452	554.211	492	556.749	129	339.344	110	307.17	123	358.229
MSMEG_0762	cytochrome P450	1206	1891	301.505	2358	322.597	1979	252.632	2274	405.382	1821	361.022	2222	406.561	139	59.1225	153	69.0819	110	51.8006
MSMEG_0763	antibiotic transporter	1995	1292	124.529	1498	123.889	1532	118.224	673	72.526	509	61.0023	585	64.7056	206	52.9675	241	65.7801	226	64.3362
MSMEG_0764	Na+/H+ antiporter	1584	626	75.9924	690	71.8717	969	94.1801	358	48.5903	293	44.2267	279	38.8667	114	36.9177	133	45.7211	138	49.4782
MSMEG_0765	hypothetical protein	303	97	61.5573	115	62.6208	81	41.156	72	51.0871	74	58.393	96	69.9129	2	3.38589	9	16.1741	6	11.246
MSMEG_0766	phosphoribosylglycinamide formyltransferase 2	1401	1737	238.403	2070	243.779	2344	257.579	1838	282.052	1353	230.904	1671	263.189	563	206.137	427	165.962	477	193.361
MSMEG_0767	hypothetical protein	486	201	79.5263	255	86.57	280	88.6977	209	92.4552	172	84.6182	221	100.342	13	13.7212	8	8.96342	19	22.2028
MSMEG_0768	hypothetical protein	411	458	214.276	440	176.634	566	212.014	453	236.962	421	244.913	434	233.011	79	98.5985	68	90.0922	49	67.7086
MSMEG_0769	O-succinylhomoserine sulfhydrylase	1218	2240	353.632	2435	329.849	2974	375.91	2287	403.683	1772	347.847	2107	381.721	471	198.362	417	186.427	435	202.83
MSMEG_0770	hypothetical protein	408	416	196.058	468	189.256	558	210.555	391	206.034	360	210.967	363	196.325	36	45.2614	43	57.389	38	52.8948
MSMEG_0771	short chain dehydrogenase	861	43	9.6032	43	8.24003	57	10.1921	63	15.7311	40	11.1078	42	10.764	18	10.7239	12	7.58924	17	11.2134
MSMEG_0772	phytase	1149	6	1.00411	11	1.57956	7	0.937926	5	0.93556	3	0.624271	9	1.72843	3	1.33933	0	0	0	0
MSMEG_0773	acetyltransferase	531	612	221.619	820	254.79	754	218.609	251	101.625	190	85.5521	188	78.1254	43	41.5393	47	48.1974	39	41.7119
MSMEG_0775	metallo-beta-lactamase superfamily protein	747	852	219.316	1140	251.796	1117	230.21	962	276.87	980	313.673	1016	300.125	38	26.0945	41	29.8871	45	34.2122
MSMEG_0776	hypothetical protein	312	354	218.172	402	212.586	548	270.406	266	183.294	289	221.47	275	194.494	77	126.596	67	116.934	71	129.239
MSMEG_0777	F420-dependent glucose-6-phosphate dehydrogenase	1014	1774	336.408	1724	280.519	2250	341.614	2821	598.118	2079	490.217	2328	506.61	260	131.529	262	140.697	225	126.018
MSMEG_0778	transcriptional regulator	765	15	3.77034	14	3.01947	14	2.81746	8	2.24828	2	0.625087	9	2.59603	1	0.670539	3	2.1354	3	2.22715
MSMEG_0779	3-oxoacyl-ACP reductase	777	32	7.91917	33	7.0074	33	6.53858	23	6.36397	16	4.92346	14	3.9759	9	5.94165	9	6.30727	5	3.65459
MSMEG_0780	phosphotransferase enzyme family protein	1107	57	9.90097	63	9.38981	66	9.17882	40	7.76844	34	7.3435	37	7.37535	12	5.56056	16	7.87032	12	6.15635
MSMEG_0781	amino acid permease	1578	321	39.1155	393	41.0912	420	40.9763	355	48.3663	297	45.0009	375	52.4388	75	24.3803	72	24.8454	52	18.7148
MSMEG_0782	class III aminotransferase	1323	614	89.2399	700	87.2975	840	97.7485	544	88.4017	467	84.3973	498	83.0612	70	27.1408	88	36.2195	90	38.6342
MSMEG_0783	phosphate acetyltransferase	2079	418	38.6609	507	40.2362	541	40.0621	436	45.0872	404	46.4621	448	47.5502	188	46.3862	177	46.3595	185	50.5367
MSMEG_0784	acetate kinase	1131	115	19.5518	149	21.7364	167	22.7324	119	22.6207	117	24.734	125	24.388	26	11.7922	22	10.5921	18	9.03857
MSMEG_0785	hypothetical protein	870	9	1.98918	10	1.89646	11	1.94654	26	6.42504	15	4.12234	18	4.56543	3	1.76883	0	0	0	0
MSMEG_0786	serine/threonine protein kinase	2283	899	75.7189	946	68.3674	1015	68.4464	1403	132.121	1356	142.012	1427	137.926	1034	232.327	960	228.974	943	234.582
MSMEG_0787	extracellular solute-binding protein	969	694	137.717	810	137.919	935	148.552	1252	277.781	1236	304.976	1265	288.068	1198	634.188	1123	631.068	1081	633.566
MSMEG_0788	hypothetical protein	1314	469	68.6322	628	78.8548	648	75.9225	914	149.545	954	173.59	833	139.887	694	270.925	503	208.446	534	230.8
MSMEG_0789	thiamine-phosphate pyrophosphorylase	684	222	62.4091	251	60.5454	341	76.7519	238	74.807	173	60.473	212	68.3925	110	82.4939	103	81.9976	122	101.296
MSMEG_0790	NUDIX family hydrolase	480	216	86.5293	195	67.0281	244	78.2599	233	104.36	158	78.7023	190	87.3456	109	116.485	110	124.788	105	124.233
MSMEG_0791	glycine oxidase ThiO	1005	672	128.574	561	92.1002	984	150.737	629	134.557	439	104.441	514	112.856	135	68.9053	156	84.5237	124	70.0721
MSMEG_0792	sulfur carrier protein ThiS	201	11	10.5232	7	5.746	12	9.19128	13	13.9049	4	4.75812	11	12.0761	3	7.65615	4	10.8364	1	2.82549
MSMEG_0793	thiazole synthase	759	970	245.743	1097	238.467	1140	231.235	960	271.926	674	212.319	913	265.435	421	284.528	400	286.971	394	294.811
MSMEG_0794	hypothetical protein	750	254	65.1213	235	51.6976	235	48.2389	314	90.0098	207	65.9904	297	87.3824	60	41.037	57	41.3841	88	66.6363
MSMEG_0795	ABC transporter ATP-binding protein	912	383	80.7523	345	62.4149	507	85.5862	361	85.1008	299	78.3877	369	89.2812	69	38.8096	60	35.8242	56	34.8725
MSMEG_0796	ABC transporter	759	406	102.857	451	98.0389	601	121.906	480	135.963	354	111.515	418	121.524	118	79.749	101	72.4602	111	83.056
MSMEG_0798	hypothetical protein	669	166	47.7126	212	52.2846	249	57.3012	102	32.779	118	42.1723	110	36.2823	15	11.5014	12	9.76732	11	9.33805
MSMEG_0799	hypothetical protein	177	86	93.4278	59	54.9974	93	80.891	47	57.0882	51	68.892	40	49.8672	4	11.5924	2	6.15286	3	9.62582
MSMEG_0800	hypothetical protein	180	4	4.27305	11	10.0829	18	15.3954	23	27.4711	13	17.268	5	6.12952	0	0	0	0	0	0
MSMEG_0801	IS1096, tnpR protein	702	0	0	0	0	0	0	0	0	0	0	0	0	0	0	0	0	0	0
MSMEG_0802	IS1096, tnpA protein	1323	0	0	0	0	0	0	0	0	0	0	0	0	0	0	0	0	0	0
MSMEG_0803	hypothetical protein	486	1	0.395653	7	2.37643	3	0.950333	3	1.32711	3	1.4759	3	1.36211	0	0	0	0	0	0
MSMEG_0804	hypothetical protein	438	0	0	0	0	0	0	0	0	0	0	0	0	0	0	0	0	0	0
MSMEG_0805	hypothetical protein	1032	31	5.77607	40	6.39505	48	7.16065	25	5.20813	24	5.56036	23	4.91787	13	6.46173	6	3.16586	3	1.65094
MSMEG_0806	hydrolase	1512	408	51.8871	458	49.9778	570	58.0382	415	59.0089	305	48.2303	381	55.6035	150	50.8891	191	68.7863	182	68.3611
MSMEG_0807	leupeptin-inactivating enzyme 1	1452	460	60.9175	463	52.6112	649	68.8127	431	63.8164	357	58.7859	431	65.4997	123	43.4534	107	40.1271	91	35.593
MSMEG_0808	chalcone synthase Pks10	1089	18	3.1783	29	4.39373	38	5.37213	32	6.31748	15	3.29333	24	4.86309	7	3.29728	3	1.50008	3	1.56453
MSMEG_0809	isoprenylcysteine carboxyl methyltransferase	504	10	3.81523	13	4.25575	11	3.3601	1	0.426571	2	0.948792	5	2.18911	1	1.01778	4	4.32165	1	1.12683
MSMEG_0810	pyrimidine permease RutG	1296	107	15.8756	72	9.16624	103	12.2355	80	13.2711	59	10.8848	83	14.1319	40	15.8322	50	21.008	40	17.5285
MSMEG_0811	oxidoreductase	1029	7	1.30808	4	0.64137	10	1.49615	3	0.626798	3	0.697072	12	2.57332	5	2.49253	5	2.64591	6	3.31151
MSMEG_0812	amino acid transporter	1221	25	3.93709	26	3.51335	26	3.2783	19	3.34549	20	3.91639	21	3.79518	16	6.72186	14	6.24356	11	5.11643
MSMEG_0813	hypothetical protein	327	12	7.05642	17	8.57758	27	12.7118	30	19.724	20	14.6236	14	9.44733	1	1.56869	2	3.33045	1	1.73677
MSMEG_0814	membrane protein	273	403	283.853	397	239.934	486	274.072	490	385.882	333	291.644	393	317.657	14	26.3057	14	27.9245	12	24.9637
MSMEG_0815	TetR family transcriptional regulator	1461	61	8.02842	88	9.93794	108	11.3806	65	9.56499	61	9.98277	65	9.81729	18	6.31986	19	7.08147	18	6.997
MSMEG_0816	flavin-binding monooxygenase	1485	95	12.3012	122	13.5549	133	13.7885	104	15.0566	84	13.5246	96	14.2651	13	4.49058	3	1.10006	7	2.67708
MSMEG_0817	LysR family transcriptional regulator	924	68	14.151	79	14.1065	70	11.6632	50	11.6337	49	12.6793	28	6.68674	4	2.22061	5	2.94658	5	3.07318
MSMEG_0818	transporter major facilitator family protein	1353	129	18.3334	144	17.5602	154	17.5232	90	14.301	81	14.3139	81	13.2104	11	4.17042	6	2.41476	1	0.419751
MSMEG_0819	N-carbamoyl-L-amino acid amidohydrolase	1260	121	18.4657	144	18.8563	150	18.3278	90	15.3565	74	14.0421	62	10.858	5	2.03556	3	1.2965	5	2.25366
MSMEG_0820	hypothetical protein	270	30	21.3653	18	10.9995	32	18.2464	10	7.96265	13	11.512	9	7.35542	17	32.2976	16	32.2683	14	29.4479
MSMEG_0821	glutamyl-tRNA(Gln) amidotransferase subunit A	1464	87	11.4269	114	12.8478	117	12.3037	55	8.07687	62	10.1256	72	10.8523	11	3.85422	7	2.60362	2	0.775852
MSMEG_0822	cytochrome P450	1368	37	5.20075	41	4.94495	46	5.17681	29	4.55757	29	5.06855	37	5.96821	31	11.6241	31	12.3394	34	14.1151
MSMEG_0823	hypothetical protein	555	91	31.5282	104	30.9175	99	27.462	88	34.0888	65	28.0022	82	32.6024	6	5.54554	11	10.7924	15	15.3493
MSMEG_0824	hypothetical protein	648	168	49.8523	180	45.8312	167	39.6764	169	56.0703	160	59.036	164	55.8467	65	51.4545	49	41.1757	30	26.2927
MSMEG_0825	phosphomethylpyrimidine kinase	837	465	106.826	489	96.3934	541	99.509	470	120.724	374	106.836	442	116.527	99	60.6729	86	55.9491	84	56.9959
MSMEG_0826	thiamine biosynthesis protein ThiC	1575	1583	193.264	1570	164.469	1741	170.18	1565	213.627	1333	202.358	1546	216.6	135	43.9682	144	49.7854	136	49.0397
MSMEG_0827	major facilitator superfamily protein	1737	42	4.64944	47	4.46439	54	4.78613	45	5.56973	33	4.5424	39	4.95443	7	2.0672	17	5.32929	1	0.326956
MSMEG_0828	immunogenic protein MPT63	1071	302	54.2211	325	50.0677	368	52.8992	238	47.7759	158	35.2727	198	40.7948	56	26.8215	46	23.3878	62	32.877
MSMEG_0829	exodeoxyribonuclease III	783	179	43.9584	249	52.4688	295	58.0031	178	48.8742	151	46.1091	147	41.4271	9	5.89612	13	9.04069	12	8.70381
MSMEG_0830	acetyltransferase, gnat family protein	927	232	48.1237	202	35.953	256	42.5159	199	46.1525	207	53.3903	226	53.7969	39	21.5809	45	26.4334	62	37.9841
MSMEG_0831	short chain dehydrogenase	717	9	2.41365	10	2.30115	11	2.36191	7	2.09894	3	1.0004	4	1.23103	2	1.43086	3	2.27836	1	0.792083
MSMEG_0832	peptide deformylase	594	362	117.185	472	131.105	491	127.258	314	113.649	331	133.233	440	163.454	24	20.7257	33	30.2516	29	27.7269
MSMEG_0833	hypothetical protein	312	1369	843.722	1470	777.368	2284	1127.02	696	479.597	679	520.34	611	432.131	499	820.41	359	626.556	411	748.13
MSMEG_0834	tuberculin-like protein	477	1001	403.521	1113	384.982	1430	461.539	911	410.602	815	408.518	825	381.649	306	329.07	245	279.684	222	264.317
MSMEG_0835	copper/zinc superoxide dismutase	711	1586	428.928	2257	523.752	1807	391.272	1930	583.592	1536	516.527	1881	583.778	181	130.585	189	144.748	174	138.985
MSMEG_0836	carboxylate-amine ligase	1131	476	80.9273	549	80.0891	635	86.4374	710	134.964	710	150.095	784	152.962	48	21.7703	38	18.2954	48	24.1028
MSMEG_0837	hypothetical protein	456	153	64.5175	200	72.3651	223	75.2889	149	70.2494	135	70.7849	170	82.2646	20	22.4983	13	15.5238	16	19.9271
MSMEG_0838	AsnC family transcriptional regulator	1050	168	30.766	189	29.6986	209	30.6442	173	35.4224	130	29.6023	149	31.3131	17	8.3051	10	5.18598	16	8.65407
MSMEG_0839	ATP-dependent protease La	627	69	21.1608	45	11.8416	81	19.8888	73	25.0309	49	18.6853	63	22.1718	10	8.18121	9	7.81619	11	9.96357
MSMEG_0840	hypothetical protein	654	883	259.617	1138	287.097	1008	237.287	706	232.086	896	327.568	770	259.802	24	18.8243	26	21.6479	25	21.7096
MSMEG_0842	hypothetical protein	285	221	149.107	226	130.836	303	163.677	155	116.925	168	140.941	133	102.976	2	3.59973	1	1.91062	0	0
MSMEG_0843	monovalent cation/H+ antiporter subunit G	354	412	223.792	533	248.421	483	210.056	360	218.636	371	250.578	384	239.363	8	11.5924	5	7.69107	6	9.62582
MSMEG_0844	monovalent cation/H+ antiporter subunit F	291	144	95.1525	190	107.727	167	88.3515	142	104.91	138	113.386	137	103.886	12	21.1531	10	18.7123	7	13.6614
MSMEG_0845	monovalent cation/H+ antiporter subunit E	540	355	126.411	497	151.854	501	142.835	379	150.892	387	171.352	437	178.573	25	23.7482	24	24.2012	23	24.1893
MSMEG_0846	monovalent cation/H+ antiporter subunit D	1596	1309	157.709	1348	139.354	1620	156.269	1418	191.014	1364	204.34	1369	189.278	167	53.6746	163	55.6128	116	41.2776
MSMEG_0847	monovalent cation/H+ antiporter subunit C	468	252	103.539	295	104.002	276	90.7933	323	148.381	274	139.983	312	147.108	16	17.5372	13	15.1258	14	16.9892
MSMEG_0848	monovalent cation/H+ antiporter subunit A	2880	2831	189.016	3100	177.596	3374	180.361	2855	213.125	2570	213.36	2994	229.397	381	67.8606	422	79.7885	364	71.7792
MSMEG_0849	oxygenase	318	24	14.5123	43	22.3103	49	23.7225	31	20.9583	28	21.0524	26	18.0416	2	3.22618	5	8.56176	7	12.5015
MSMEG_0850	hypothetical protein	843	12	2.73719	7	1.37004	8	1.46101	19	4.8456	6	1.70175	9	2.35583	8	4.86797	4	2.58376	14	9.4317
MSMEG_0851	citrate transporter	1287	25	3.73519	26	3.33318	23	2.75131	10	1.67049	14	2.60088	19	3.25764	4	1.59429	3	1.2693	0	0
MSMEG_0852	hypothetical protein	459	38	15.9192	58	20.8487	71	23.8142	32	14.9885	49	25.5244	30	14.4224	0	0	5	5.93168	5	6.18653
MSMEG_0853	hypothetical protein	249	0	0	0	0	1	0.618289	1	0.86342	0	0	0	0	0	0	0	0	0	0
MSMEG_0854	two-component system sensor kinase	969	50	9.92195	72	12.2595	82	13.0281	58	12.8684	76	18.7526	55	12.5247	18	9.52871	18	10.1151	11	6.44701
MSMEG_0855	hypothetical protein	453	40	16.979	36	13.112	41	13.934	29	13.7633	44	23.2234	24	11.6907	15	16.9855	15	18.0307	12	15.0443
MSMEG_0856	LuxR family transcriptional regulator	648	30	8.90219	48	12.2217	32	7.60266	15	4.97666	33	12.1762	20	6.81057	16	12.6657	7	5.88225	10	8.76425
MSMEG_0857	hypothetical protein	315	25	15.2609	43	22.5228	47	22.9709	20	13.6503	22	16.6987	17	11.9088	3	4.88535	2	3.45732	0	0
MSMEG_0858	cell division control protein Cdc48	2238	803	68.9932	984	72.5435	1039	71.4737	894	85.8814	711	75.9593	844	83.2168	203	46.5287	181	44.0391	189	47.9614
MSMEG_0859	TetR family transcriptional regulator	1014	1200	227.559	1392	226.498	1594	242.014	1175	249.127	1161	273.757	1162	252.87	236	119.388	239	128.345	214	119.858
MSMEG_0860	CDP-diacylglycerol--serine O-phosphatidyltransferase	861	630	140.698	650	124.559	942	168.437	790	197.263	675	187.444	721	184.782	125	74.4718	124	78.4221	118	77.8339
MSMEG_0861	phosphatidylserine decarboxylase	699	443	121.865	469	110.703	494	108.803	449	138.099	437	149.478	433	136.691	33	24.2171	34	26.4863	38	30.8742
MSMEG_0862	molybdopterin biosynthesis protein MoeA	1197	610	97.991	643	88.63	773	99.4205	568	102.018	461	92.0828	541	99.7314	123	52.7104	123	55.954	92	43.6499
MSMEG_0863	short chain dehydrogenase	924	745	155.037	870	155.35	930	154.954	716	166.595	697	180.357	731	174.572	85	47.1881	67	39.4842	91	55.9318
MSMEG_0864	membrane flanked domain-containing protein	540	158	56.2619	157	47.97	212	60.4412	192	76.4414	143	63.3161	150	61.2952	89	84.5437	79	79.6624	93	97.809
MSMEG_0865	membrane flanked domain-containing protein	1500	125	16.0239	114	12.5394	164	16.8323	134	19.2059	89	14.1863	103	15.1522	65	22.2284	69	25.0483	65	24.61
MSMEG_0866	DNA or RNA helicase of superfamily protein II	1707	780	87.8642	1000	96.6563	1131	102.005	706	88.9186	701	98.1875	734	94.8836	209	62.8055	175	55.8245	190	63.2135
MSMEG_0867	hydrolase	816	439	103.449	493	99.6829	630	118.861	398	104.861	280	82.0426	367	99.2441	25	15.7157	30	20.0194	42	29.2313
MSMEG_0868	hypothetical protein	3825	1	0.0502712	1	0.0431352	3	0.120748	3	0.168621	4	0.250035	4	0.230758	1	0.134108	1	0.14236	2	0.296953
MSMEG_0869	hypothetical protein	399	0	0	0	0	0	0	1	0.538826	1	0.599237	0	0	0	0	0	0	0	0
MSMEG_0870	oxidoreductase	2166	57	5.06019	51	3.88486	69	4.90435	60	5.95545	39	4.30505	49	4.99191	17	4.02602	18	4.52516	17	4.45739
MSMEG_0871	aldehyde or xanthine dehydrogenase, molybdopterin binding subunit protein	975	27	5.32488	15	2.53834	19	3.00013	17	3.74857	12	2.94272	18	4.07377	5	2.63057	1	0.55849	2	1.16497
MSMEG_0872	twin-arginine translocation pathway signal	618	6	1.86687	11	2.93676	20	4.98233	8	2.78306	18	6.96395	6	2.14236	0	0	0	0	1	0.91897
MSMEG_0873	hypothetical protein	171	0	0	0	0	0	0	1	1.25726	0	0	1	1.29042	0	0	0	0	0	0
MSMEG_0874	GntR family transcriptional regulator	705	97	26.4566	92	21.5309	158	34.5031	66	20.1269	61	20.6877	78	24.4137	34	24.7386	22	16.9924	22	17.7224
MSMEG_0875	sialic acid transporter	1404	56	7.66958	50	5.8758	61	6.68888	29	4.44071	33	5.61977	30	4.71501	12	4.38429	6	2.32704	4	1.61802
MSMEG_0876	short chain dehydrogenase	918	231	48.386	263	47.269	266	44.6097	278	65.1064	193	50.2674	275	66.1026	47	26.2628	53	31.4379	44	27.2207
MSMEG_0877	dihydrodipicolinate synthase	933	528	108.819	509	90.0119	607	100.161	386	88.9461	255	65.3477	290	68.5875	515	283.146	579	337.922	465	283.049
MSMEG_0878	transcriptional regulator	570	95	32.0479	97	28.0776	132	35.6525	79	29.7971	79	33.1378	78	30.1959	20	17.9987	20	19.1062	15	14.9454
MSMEG_0879	hypothetical protein	147	3	3.92423	0	0	2	2.09461	2	2.92506	0	0	1	1.50111	1	3.48954	0	0	2	7.72685
MSMEG_0880	molecular chaperone GroEL	1626	32666	3863.01	33609	3410.35	30783	2914.61	50716	6705.73	40751	5992.24	46409	6298.11	1540	485.831	1612	539.84	1425	497.719
MSMEG_0881	hypothetical protein	834	218	50.2622	264	52.2278	321	59.2556	269	69.3438	234	67.0844	233	61.6479	5	3.07531	4	2.61164	5	3.40482
MSMEG_0882	hypothetical protein	384	219	109.664	265	113.862	268	107.447	202	113.095	199	123.906	212	121.824	28	37.4035	29	41.1232	25	36.9742
MSMEG_0883	amidohydrolase	1743	168	18.5337	179	16.9441	229	20.2269	172	21.2155	156	21.3993	160	20.2559	89	26.1926	81	25.3051	68	22.1565
MSMEG_0884	glyoxalase	381	109	55.0113	92	39.8407	142	57.3791	67	37.8069	65	40.7906	73	42.2792	59	79.4351	68	97.1861	70	104.343
MSMEG_0885	hypothetical protein	504	46	17.55	62	20.2967	72	21.9934	42	17.916	26	12.3343	48	21.0155	4	4.07113	8	8.6433	7	7.88782
MSMEG_0886	serine/threonine protein kinase	1491	60	7.73792	87	9.62732	93	9.60276	95	13.6983	52	8.33868	84	12.4317	8	2.75231	6	2.19126	10	3.80901
MSMEG_0887	hypothetical protein	558	669	230.538	641	189.534	880	242.795	699	269.317	548	234.811	623	246.367	160	147.086	167	162.968	153	155.721
MSMEG_0888	hypothetical protein	564	81	27.6157	69	20.1852	94	25.659	106	40.4062	78	33.0664	81	31.6909	16	14.5521	45	43.4464	24	24.167
MSMEG_0889	succinate-semialdehyde dehydrogenase	1530	125	15.7098	106	11.4308	173	17.4079	138	19.3914	112	17.5024	129	18.6049	32	10.7286	24	8.54162	22	8.16622
MSMEG_0890	HD domain-containing protein	600	90	28.8431	98	26.9487	91	23.3497	68	24.3657	73	29.09	87	31.9961	24	20.5185	28	25.4113	22	20.8239
MSMEG_0891	polyphosphate kinase	852	30	6.77068	22	4.26037	42	7.58928	28	7.06545	33	9.26075	34	8.80578	4	2.40827	7	4.47382	10	6.66577
MSMEG_0892	hypothetical protein	846	382	86.8248	394	76.8404	518	94.2649	260	66.0731	222	62.7414	259	67.5551	57	34.5613	48	30.8952	70	46.9913
MSMEG_0893	hypothetical protein	324	16	9.49567	17	8.657	34	16.1557	12	7.96265	14	10.3313	18	12.259	2	3.16643	2	3.36128	1	1.75285
MSMEG_0894	dihydrodipicolinate reductase	1365	366	51.5584	482	58.261	442	49.8517	533	83.9491	440	77.0711	540	87.2951	5	1.87898	4	1.59569	7	2.91243
MSMEG_0895	GntR family transcriptional regulator	744	603	155.846	661	146.586	755	156.23	593	171.358	642	206.316	620	183.885	37	25.5102	30	21.9568	19	14.5034
MSMEG_0896	integral membrane transporter	1371	503	70.5474	569	68.476	539	60.526	458	71.8207	468	81.6169	547	88.0397	20	7.48303	14	5.56046	18	7.45632
MSMEG_0897	hypothetical protein	1278	350	52.6609	386	49.8334	366	44.0901	315	52.9909	243	45.4618	295	50.9354	47	18.8648	46	19.5996	15	6.66577
MSMEG_0898	tagatose-1,6-bisphosphate aldolase GatY	813	222	52.5065	241	48.9092	291	55.1053	226	59.764	135	39.7022	190	51.5694	43	27.1308	32	21.4328	24	16.7653
MSMEG_0899	prolyl oligopeptidase	2016	1003	95.6668	1099	89.9437	1102	84.1554	1134	120.933	1042	123.58	1060	116.023	150	38.1668	134	36.1938	114	32.1147
MSMEG_0900	eptc-inducible aldehyde dehydrogenase	1524	89	11.2294	146	15.8064	141	14.2438	86	12.1321	66	10.3545	95	13.7552	58	19.5222	59	21.0808	66	24.5951
MSMEG_0901	hypothetical protein	477	153	61.6771	135	46.6959	163	52.609	97	43.7195	77	38.5961	82	37.9336	32	34.4125	41	46.8043	38	45.2434
MSMEG_0902	cyclopropane-fatty-acyl-phospholipid synthase	870	20	4.4204	17	3.22399	31	5.48571	18	4.4481	14	3.84752	8	2.02908	4	2.35845	6	3.75537	2	1.30557
MSMEG_0903	dihydrolipoamide dehydrogenase	1395	4069	560.873	4637	548.437	5098	562.621	4739	730.355	4173	715.23	4273	675.908	687	252.62	517	201.807	506	205.999
MSMEG_0904	hypothetical protein	270	76	54.1253	68	41.5536	131	74.6962	73	58.1274	72	63.7588	87	71.1024	7	13.299	5	10.0839	6	12.6205
MSMEG_0905	hypothetical protein	561	274	93.9157	398	117.053	296	81.2306	442	169.387	407	173.462	429	168.742	13	11.8868	15	14.5596	11	11.1358
MSMEG_0906	DNA-binding protein	1437	173	23.1494	207	23.7672	193	20.6772	165	24.6859	188	31.2804	208	31.94	24	8.56722	12	4.54721	21	8.29951
MSMEG_0907	hypothetical protein	345	2	1.11471	2	0.956477	8	3.56995	3	1.86949	2	1.38606	8	5.11681	0	0	0	0	0	0
MSMEG_0908	hypothetical protein	399	6	2.89154	7	2.8946	9	3.47264	4	2.1553	8	4.7939	1	0.553039	1	1.28562	0	0	0	0
MSMEG_0909	acyl-ACP thioesterase	849	940	212.898	1339	260.218	1097	198.925	1427	361.358	1425	401.309	1534	398.7	139	83.9832	102	65.4203	96	64.2175
MSMEG_0910	hypothetical protein	135	0	0	0	0	0	0	0	0	2	3.54216	1	1.63454	0	0	0	0	0	0
MSMEG_0911	isocitrate lyase	1287	1904	284.472	2355	301.909	1901	227.402	2678	447.356	2147	398.864	2400	411.492	204	81.3087	219	92.6586	137	60.4549
MSMEG_0912	3-hydroxybutyryl-CoA dehydrogenase	861	294	65.6591	369	70.711	355	63.4769	383	95.635	336	93.3056	381	97.6451	22	13.107	25	15.8109	19	12.5326
MSMEG_0913	methoxy mycolic acid synthase 1	873	3722	819.809	4556	861.06	4540	800.631	4145	1020.78	4966	1360.08	4713	1191.27	380	223.282	278	173.401	282	183.453
MSMEG_0914	hypothetical protein	873	81	17.8411	84	15.8756	94	16.5769	57	14.0373	56	15.3372	65	16.4296	6	3.52551	2	1.24749	3	1.95163
MSMEG_0915	polyphosphate kinase	888	591	127.975	772	143.439	734	127.255	524	126.864	558	150.243	583	144.872	67	38.7032	66	40.4717	89	56.9202
MSMEG_0916	TetR family transcriptional regulator	705	1392	379.665	1482	346.835	1913	417.75	1221	372.347	1360	461.234	1260	394.376	294	213.916	266	205.453	240	193.336
MSMEG_0917	hypothetical protein	1317	1003	146.442	1133	141.941	1554	181.659	1182	192.954	848	153.951	1042	174.586	732	285.109	659	272.471	634	273.397
MSMEG_0918	XRE family transcriptional regulator	429	339	151.947	492	189.222	441	158.26	483	242.053	442	246.341	469	241.237	40	47.8286	51	64.7341	58	76.7822
MSMEG_0919	heparin-binding hemagglutinin	699	572	157.351	703	165.936	563	124	1246	383.232	944	322.899	1121	353.881	119	87.3283	136	105.945	128	103.997
MSMEG_0920	hypothetical protein	285	444	299.563	528	305.67	685	370.03	404	304.76	419	351.513	392	303.508	82	147.589	64	122.28	91	181.337
MSMEG_0921	hypothetical protein	405	703	333.773	717	292.098	735	279.398	515	273.384	499	294.589	518	282.23	180	227.983	146	196.299	124	173.883
MSMEG_0922	2-deoxyribose-5-phosphate aldolase	684	481	135.22	426	102.758	539	121.317	421	132.327	299	104.517	324	104.524	320	239.982	286	227.683	316	262.374
MSMEG_0923	hypothetical protein	936	798	163.937	946	166.755	782	128.624	871	200.062	802	204.866	898	211.704	137	75.081	121	70.393	153	92.8336
MSMEG_0924	carbon-nitrogen hydrolase	801	1980	475.317	2456	505.894	2496	479.736	1993	534.929	1588	474.012	1854	510.747	504	322.763	470	319.511	381	270.136
MSMEG_0925	hypothetical protein	777	50	12.3737	54	11.4666	74	14.6623	35	9.68431	24	7.38519	30	8.51979	31	20.4657	37	25.9299	29	21.1966
MSMEG_0926	hypothetical protein	492	196	76.6023	246	82.4962	263	82.2965	128	55.9328	107	51.9984	130	58.3052	26	27.1077	20	22.1353	14	16.1604
MSMEG_0927	hypothetical protein	507	181	68.647	185	60.2043	261	79.2544	186	78.8726	96	45.2725	148	64.4143	15	15.1764	25	26.8505	14	15.6823
MSMEG_0928	UDP-N-acetylenolpyruvoylglucosamine reductase	1092	281	49.4805	320	48.3494	403	56.8163	273	53.7479	254	55.6138	261	52.7408	413	194.005	339	169.043	349	181.507
MSMEG_0929	ErfK/YbiS/YcfS/YnhG family protein	1359	2066	292.322	2229	270.617	2755	312.099	2520	398.66	1927	339.027	2269	368.42	1451	547.688	1190	476.813	1244	519.865
MSMEG_0930	serine 3-dehydrogenase	750	788	202.03	808	177.752	856	175.713	703	201.519	542	172.786	613	180.355	87	59.5036	122	88.5765	90	68.1508
MSMEG_0931	hypothetical protein	288	0	0	0	0	0	0	0	0	0	0	0	0	0	0	0	0	0	0
MSMEG_0932	ROK family protein	1200	1722	275.932	2121	291.624	2183	280.068	1813	324.816	1484	295.682	1845	339.269	366	156.453	336	152.468	294	139.141
MSMEG_0933	hypothetical protein	1305	1502	221.315	1636	206.841	1781	210.109	1358	223.723	1093	200.254	1294	218.803	644	253.14	637	265.796	556	241.966
MSMEG_0934	hypothetical protein	498	464	179.159	538	178.245	713	220.42	328	141.601	340	163.238	326	144.45	106	109.185	146	159.641	133	151.674
MSMEG_0935	2,3-bisphosphoglycerate-independent phosphoglycerate mutase	744	1584	409.386	1924	426.674	1816	375.78	1496	432.295	1040	334.22	1297	384.677	118	81.3569	83	60.7471	92	70.2271
MSMEG_0936	sensor histidine kinase SenX3	1155	446	74.2512	511	72.9966	505	67.3132	380	70.7332	350	72.4532	375	71.6437	368	163.437	314	148.036	303	148.988
MSMEG_0937	DNA-binding response regulator RegX3	678	604	171.3	582	141.631	719	163.264	476	150.938	442	155.871	452	147.108	576	435.791	550	441.726	492	412.121
MSMEG_0938	hypothetical protein	801	1105	265.265	1146	236.056	1327	255.052	1184	317.79	952	284.169	956	263.363	431	276.013	364	247.451	380	269.427
MSMEG_0939	Ppx/GppA phosphatase	960	1406	281.621	1471	252.816	2222	356.339	1328	297.405	1081	269.232	1280	294.217	491	262.359	455	258.084	428	253.199
MSMEG_0940	hypothetical protein	1071	1721	308.988	1716	264.357	2121	304.889	1385	278.024	1024	228.603	1243	256.1	412	197.33	369	187.61	423	224.306
MSMEG_0941	AP endonuclease, family protein 2	846	269	61.141	266	51.877	324	58.9611	215	54.6373	174	49.1757	201	52.4269	63	38.1993	44	28.3206	46	30.88
MSMEG_0942	hypothetical protein	816	268	63.1532	341	68.949	362	68.2982	216	56.9095	188	55.0858	203	54.8952	26	16.3444	52	34.7003	29	20.1836
MSMEG_0943	pyrroline-5-carboxylate reductase	861	939	209.707	1029	197.186	1245	222.616	844	210.747	677	188	773	198.109	171	101.877	143	90.4384	163	107.516
MSMEG_0944	DNA binding domain-containing protein	219	4191	3679.8	4337	3267.45	6303	4430.92	2854	2801.76	2830	3089.68	2747	2767.85	657	1538.89	830	2063.74	754	1955.32
MSMEG_0945	hypothetical protein	102	1282	2416.79	1298	2099.61	2069	3122.85	1034	2179.42	961	2252.66	979	2117.93	119	598.456	142	758.068	103	573.491
MSMEG_0946	NAD dependent epimerase/dehydratase	1029	5167	965.548	4970	796.902	7278	1088.9	4830	1009.14	4616	1072.56	4898	1050.35	756	376.87	638	337.618	654	360.954
MSMEG_0947	acyltransferase	1065	1385	250.064	1525	236.257	1868	270.034	1405	283.627	1417	318.121	1440	298.361	177	85.2528	177	90.499	180	95.987
MSMEG_0948	hypothetical protein	534	2802	1008.97	3043	940.209	3955	1140.24	1928	776.224	1881	842.208	1891	781.41	776	745.428	581	592.455	599	637.053
MSMEG_0949	HAD-superfamily hydrolase	891	707	152.578	825	152.771	919	158.792	621	149.843	497	133.368	543	134.478	1576	907.327	1479	903.88	1361	867.501
MSMEG_0950	hypothetical protein	324	1	0.593479	2	1.01847	0	0	4	2.65422	0	0	1	0.681057	0	0	0	0	0	0
MSMEG_0951	glutaredoxin	243	69	54.6001	99	67.2191	115	72.8588	81	71.6639	75	73.7949	95	86.2673	5	10.5548	6	13.4451	2	4.67427
MSMEG_0952	glutamyl-tRNA reductase	1356	2443	346.429	2448	297.862	3142	356.728	2555	405.091	2089	368.341	2350	382.417	2729	1032.36	2421	972.199	2339	979.626
MSMEG_0953	porphobilinogen deaminase	957	1010	202.936	1127	194.301	1459	234.711	872	195.896	892	222.856	938	216.282	254	136.147	206	117.213	221	131.151
MSMEG_0954	uroporphyrinogen-III synthase	1833	2726	285.966	2917	262.566	3500	293.965	2675	313.749	2343	305.62	2648	318.775	1019	285.165	961	285.484	886	274.512
MSMEG_0955	hypothetical protein	498	0	0	2	0.66262	0	0	0	0	1	0.480112	0	0	0	0	0	0	0	0
MSMEG_0956	delta-aminolevulinic acid dehydratase	981	1188	232.862	1237	208.048	1654	259.572	1126	246.769	838	204.243	998	224.486	155	81.049	141	78.2655	123	71.2075
MSMEG_0957	hypothetical protein	432	81	36.0539	65	24.8252	109	38.8448	75	37.3249	60	33.2077	65	33.2015	16	18.9986	11	13.8653	4	5.25855
MSMEG_0958	hypothetical protein	396	124	60.2112	153	63.747	200	77.7545	131	71.121	131	79.0948	125	69.6536	16	20.7257	6	8.25042	13	18.6439
MSMEG_0959	transmembrane protein	495	137	53.2189	154	51.3309	198	61.5816	106	46.0386	111	53.6154	118	52.6024	9	9.32658	10	11.0006	13	14.9152
MSMEG_0960	transmembrane protein	231	42	34.9613	44	31.4271	78	51.9844	39	36.2973	31	32.0864	28	26.747	5	11.1031	4	9.42906	1	2.45854
MSMEG_0962	TetR family transcriptional regulator	594	102	33.019	98	27.221	103	26.6957	129	46.6901	111	44.6795	133	49.4076	3	2.59072	2	1.83343	5	4.7805
MSMEG_0963	hypothetical protein	243	16	12.6609	28	19.0115	36	22.808	7	6.19317	9	8.85539	10	9.08076	5	10.5548	7	15.686	2	4.67427
MSMEG_0964	pyridoxamine 5'-phosphate oxidase	483	544	216.572	708	241.852	649	206.866	595	264.845	646	319.784	638	291.476	47	49.9156	48	54.1146	33	38.8022
MSMEG_0965	porin	636	2216	669.982	2719	705.368	2337	565.708	5160	1744.27	6626	2490.96	5788	2008.17	515	415.37	612	523.98	573	511.667
MSMEG_0966	hypothetical protein	384	19	9.51422	16	6.87468	25	10.023	32	17.916	11	6.84909	17	9.76892	5	6.67919	1	1.41804	2	2.95793
MSMEG_0967	hypothetical protein	381	61	30.7862	54	23.3847	65	26.2651	60	33.8569	53	33.26	48	27.8	7	9.4245	17	24.2965	11	16.3967
MSMEG_0968	cytochrome P450	1455	316	41.7614	330	37.4209	469	49.625	146	21.573	111	18.2403	144	21.8388	87	30.672	118	44.161	98	38.2519
MSMEG_0969	glutamate-1-semialdehyde aminotransferase	1356	1835	260.212	1906	231.914	2112	239.787	2238	354.831	1587	279.827	2157	351.01	1344	508.423	1219	489.513	1163	487.091
MSMEG_0970	phosphoglycerate mutase	609	339	107.037	289	78.2969	391	98.844	387	136.62	404	158.612	415	150.369	143	120.449	69	61.6953	83	77.4017
MSMEG_0971	hypothetical protein	654	320	94.0856	369	93.092	367	86.3931	491	161.408	455	166.343	453	152.844	63	49.4138	45	37.4675	55	47.7611
MSMEG_0972	cytochrome C biogenesis protein transmembrane region	786	129	31.5586	175	36.7349	155	30.3599	185	50.6023	153	46.5415	176	49.4105	171	111.599	186	128.858	182	131.504
MSMEG_0973	hypothetical protein	1650	408	47.5474	433	43.298	549	51.2247	424	55.2463	425	61.5852	474	63.3903	53	16.477	77	25.4113	51	17.554
MSMEG_0974	cytochrome C biogenesis protein CcsB	996	617	119.118	641	106.185	745	115.156	699	150.883	596	143.073	692	153.312	211	108.67	202	110.436	180	102.637
MSMEG_0975	hypothetical protein	1329	433	62.6489	536	66.5432	559	64.7556	480	77.6493	414	74.4813	450	74.7164	99	38.2116	86	35.2366	85	36.3232
MSMEG_0976	hypothetical protein	165	3379	3937.81	4524	4523.79	5000	4665.27	2920	3804.7	3171	4594.98	2800	3744.58	510	1585.52	325	1072.56	340	1170.27
MSMEG_0977	hypothetical protein	273	559	393.731	701	423.662	947	534.045	567	446.521	571	500.086	510	412.227	102	191.656	89	177.52	116	241.315
MSMEG_0978	class V aminotransferase	1041	490	90.5099	514	81.466	738	109.143	615	127.012	576	132.295	560	118.704	338	166.553	262	137.047	327	178.397
MSMEG_0979	keratin associated protein	249	228	176.07	250	165.655	289	178.685	151	130.376	155	148.835	142	125.84	8	16.4807	5	10.9343	1	2.28082
MSMEG_0980	signal transduction histidine kinase	1632	65	7.6585	99	10.0087	99	9.33912	47	6.19155	37	5.42067	29	3.92109	18	5.65767	22	7.34045	15	5.21988
MSMEG_0981	two-component system regulator	360	29	15.4898	39	17.8742	34	14.5401	37	22.0964	40	26.5662	32	19.6145	9	12.8241	4	6.05031	4	6.31026
MSMEG_0982	immunogenic protein	1050	33	6.04332	36	5.65688	37	5.42504	34	6.96163	28	6.37588	32	6.72495	11	5.37389	7	3.63019	11	5.94967
MSMEG_0983	two-component system response regulator	654	285	83.7949	399	100.66	429	100.988	247	81.1971	209	76.4082	206	69.5053	38	29.8051	45	37.4675	43	37.3405
MSMEG_0984	trap transporter 4tm/12tm fusion protein	2079	19	1.75732	28	2.22212	38	2.81397	26	2.68869	24	2.76012	31	3.2903	17	4.19449	12	3.14302	16	4.37074
MSMEG_0985	sugar transporter family protein	1350	1021	145.426	1305	159.493	1211	138.102	1301	207.188	1319	233.605	1281	209.384	95	36.0973	96	38.722	72	30.2892
MSMEG_0986	RemM protein	729	1639	432.317	1835	415.31	1937	409.065	1312	386.926	1111	364.383	1362	412.267	232	163.247	199	148.643	221	172.169
MSMEG_0987	hypothetical protein	372	7703	3981.69	8800	3903.04	9163	3792.15	7781	4496.91	6239	4009.99	6935	4113.7	11873	16372	9400	13759.6	9212	14063.7
MSMEG_0988	1,4-dihydroxy-2-naphthoate octaprenyltransferase	870	103	22.7651	119	22.5679	149	26.3668	84	20.7578	63	17.3138	78	19.7835	111	65.4469	76	47.568	103	67.2369
MSMEG_0989	hypothetical protein	246	459	358.78	500	335.35	544	340.451	604	527.865	503	488.883	569	510.394	71	148.05	73	161.588	85	196.234
MSMEG_0990	5'-methylthioadenosine phosphorylase	780	1199	295.58	1167	246.854	1464	288.96	1256	346.192	1008	308.985	1251	353.909	461	303.174	512	357.434	438	318.911
MSMEG_0991	NAD-dependent epimerase/dehydratase	1041	294	54.3059	303	48.0237	371	54.8673	348	71.8704	343	78.7798	337	71.4345	365	179.857	273	142.801	240	130.933
MSMEG_0992	2-nitropropane dioxygenase	1128	59	10.0576	48	7.02095	65	8.87146	34	6.48024	37	7.84268	68	13.3024	12	5.45704	8	3.8619	19	9.56608
MSMEG_0993	histidine kinase	1014	123	23.3248	107	17.4104	130	19.7377	107	22.6865	66	15.5624	87	18.9326	44	22.2587	41	22.0174	48	26.8839
MSMEG_0994	DNA-binding response regulator ResD	678	48	13.6133	68	16.5479	64	14.5325	66	20.9284	31	10.9321	33	10.7402	10	7.56581	13	10.4408	8	6.70116
MSMEG_0995	glycosyl transferase family protein	660	24	6.99227	23	5.74973	43	10.0303	33	10.7496	18	6.52079	23	7.68976	181	140.676	127	104.78	168	144.562
MSMEG_0996	hypothetical protein	654	1	0.294017	9	2.27054	5	1.17702	2	0.657467	6	2.19354	3	1.01221	31	24.3147	11	9.15873	31	26.9199
MSMEG_0997	hypothetical protein	630	7	2.13653	3	0.785678	7	1.7106	1	0.341256	9	3.41565	2	0.700516	9	7.32803	16	13.8293	16	14.4235
MSMEG_0998	oxidoreductase, molybdopterin binding	1110	6	1.03939	9	1.33778	22	3.05134	9	1.74317	7	1.50781	5	0.993976	8	3.69702	9	4.41509	6	3.06986
MSMEG_0999	integral membrane protein	1365	223	31.414	227	27.4383	353	39.8137	223	35.1232	175	30.6533	184	29.745	124	46.5987	83	33.1105	135	56.1682
MSMEG_1000	hypothetical protein	567	1	0.339131	1	0.290992	5	1.35762	2	0.758348	4	1.68674	2	0.778351	0	0	2	1.92073	1	1.00163
MSMEG_1001	acetyltransferase, gnat family protein	858	1747	391.522	1867	359.022	2482	445.354	761	190.686	601	167.478	677	174.113	333	199.087	347	220.223	293	193.941
MSMEG_1002	IS1096, tnpR protein	702	1	0.273914	1	0.235032	4	0.87723	0	0	0	0	0	0	0	0	0	0	0	0
MSMEG_1003	IS1096, tnpA protein	1323	0	0	0	0	0	0	0	0	0	0	0	0	0	0	0	0	0	0
MSMEG_1005	methyltransferase type 11	816	0	0	0	0	0	0	0	0	0	0	0	0	0	0	0	0	0	0
MSMEG_1006	aminoglycoside phosphotransferase	1062	0	0	0	0	0	0	0	0	0	0	0	0	0	0	0	0	0	0
MSMEG_1007	transporter	762	0	0	0	0	0	0	0	0	0	0	0	0	0	0	0	0	0	0
MSMEG_1008	hypothetical protein	492	0	0	0	0	0	0	0	0	0	0	0	0	0	0	0	0	0	0
MSMEG_1009	cytochrome p450	1485	0	0	0	0	0	0	0	0	0	0	0	0	0	0	0	0	0	0
MSMEG_1010	TetR family transcriptional regulator	660	0	0	0	0	0	0	0	0	0	0	0	0	0	0	0	0	0	0
MSMEG_1011	short chain dehydrogenase	864	0	0	0	0	0	0	0	0	0	0	0	0	0	0	0	0	0	0
MSMEG_1012	alkaline phosphatase	1536	0	0	0	0	0	0	0	0	0	0	0	0	0	0	0	0	0	0
MSMEG_1013	hypothetical protein	1185	0	0	0	0	0	0	0	0	0	0	0	0	0	0	0	0	0	0
MSMEG_1014	DNA polymerase IV	1071	0	0	0	0	0	0	0	0	0	0	0	0	0	0	0	0	0	0
MSMEG_1015	TetR family transcriptional regulator	615	0	0	0	0	0	0	0	0	0	0	0	0	0	0	0	0	0	0
MSMEG_1016	hypothetical protein	564	0	0	0	0	0	0	0	0	0	0	0	0	0	0	0	0	0	0
MSMEG_1017	glutaredoxin	240	0	0	0	0	0	0	0	0	0	0	0	0	0	0	0	0	0	0
MSMEG_1019	ribonucleotide-diphosphate reductase subunit alpha	2121	0	0	0	0	0	0	0	0	0	0	0	0	0	0	0	0	0	0
MSMEG_1021	glyoxalase/bleomycin resistance protein/dioxygenase	420	0	0	0	0	0	0	0	0	0	0	0	0	0	0	0	0	0	0
MSMEG_1022	hypothetical protein	228	0	0	0	0	0	0	0	0	0	0	0	0	0	0	0	0	0	0
MSMEG_1023	integral membrane transporter	1410	0	0	0	0	0	0	0	0	0	0	0	0	0	0	0	0	0	0
MSMEG_1024	hypothetical protein	144	0	0	0	0	0	0	0	0	0	0	0	0	0	0	0	0	0	0
MSMEG_1025	TetR family transcriptional regulator	576	0	0	0	0	0	0	0	0	0	0	0	0	0	0	0	0	0	0
MSMEG_1026	acetyltransferase	852	0	0	0	0	0	0	0	0	0	0	0	0	0	0	0	0	0	0
MSMEG_1027	hypothetical protein	879	0	0	0	0	0	0	0	0	0	0	0	0	0	0	0	0	0	0
MSMEG_1028	geranylgeranyl reductase	1188	0	0	0	0	0	0	0	0	0	0	0	0	0	0	0	0	0	0
MSMEG_1029	transcriptional regulatory protein	738	0	0	0	0	0	0	0	0	0	0	0	0	0	0	0	0	0	0
MSMEG_1030	monooxygenase	1500	0	0	0	0	0	0	0	0	0	0	0	0	0	0	0	0	0	0
MSMEG_1031	hypothetical protein	516	0	0	0	0	0	0	0	0	0	0	0	0	0	0	0	0	0	0
MSMEG_1032	hypothetical protein	150	0	0	0	0	0	0	0	0	0	0	0	0	0	0	0	0	0	0
MSMEG_1033	ribonucleotide-diphosphate reductase subunit beta	975	0	0	0	0	0	0	0	0	0	0	0	0	0	0	0	0	0	0
MSMEG_1034	esterase	1383	0	0	0	0	0	0	0	0	0	0	0	0	0	0	0	0	0	0
MSMEG_1035	hypothetical protein	1581	0	0	0	0	0	0	0	0	0	0	0	0	0	0	0	0	0	0
MSMEG_1037	alcohol dehydrogenase	1050	0	0	0	0	0	0	0	0	0	0	0	0	0	0	0	0	0	0
MSMEG_1038	GTP cyclohydrolase II	276	0	0	0	0	0	0	0	0	0	0	0	0	0	0	0	0	0	0
MSMEG_1039	periplasmic binding protein	1074	0	0	0	0	0	0	0	0	0	0	0	0	0	0	0	0	0	0
MSMEG_1041	phosphoserine phosphatase	1242	0	0	0	0	0	0	0	0	0	0	0	0	0	0	0	0	0	0
MSMEG_1042	hypothetical protein	294	0	0	0	0	0	0	0	0	0	0	0	0	0	0	0	0	0	0
MSMEG_1043	GntR family transcriptional regulator	1440	0	0	0	0	0	0	0	0	0	0	0	0	0	0	0	0	0	0
MSMEG_1044	hypothetical protein	147	0	0	0	0	0	0	0	0	0	0	0	0	0	0	0	0	0	0
MSMEG_1045	integral membrane protein	696	0	0	0	0	0	0	0	0	0	0	0	0	0	0	0	0	0	0
MSMEG_1046	molybdenum ABC transporter ATPase	849	0	0	0	0	0	0	0	0	0	0	0	0	0	0	0	0	0	0
MSMEG_1047	nudix hydrolase	822	0	0	0	0	0	0	0	0	0	0	0	0	0	0	0	0	0	0
MSMEG_1048	enoyl-CoA hydratase	708	0	0	0	0	0	0	0	0	0	0	0	0	0	0	0	0	0	0
MSMEG_1049	UbiE/COQ5 family methyltransferase	981	0	0	0	0	0	0	0	0	0	0	0	0	0	0	0	0	0	0
MSMEG_1050	SAM-dependent methyltransferase	1164	0	0	0	0	0	0	0	0	0	0	0	0	0	0	0	0	0	0
MSMEG_1051	hypothetical protein	702	0	0	0	0	0	0	0	0	0	0	0	0	0	0	0	0	0	0
MSMEG_1052	amino acid carrier protein	1545	0	0	0	0	0	0	0	0	0	0	0	0	0	0	0	0	0	0
MSMEG_1053	hypothetical protein	1284	0	0	0	0	0	0	0	0	0	0	0	0	0	0	0	0	0	0
MSMEG_1054	hypothetical protein	123	0	0	0	0	0	0	0	0	0	0	0	0	0	0	0	0	0	0
MSMEG_1055	hexapeptide transferase	744	0	0	0	0	0	0	0	0	0	0	0	0	0	0	0	0	0	0
MSMEG_1057	isopentenyl pyrophosphate isomerase	1026	0	0	0	0	0	0	0	0	0	0	0	0	0	0	0	0	0	0
MSMEG_1058	IS1096, tnpR protein	627	0	0	0	0	0	0	0	0	0	0	0	0	0	0	0	0	0	0
MSMEG_1059	IS1096, tnpA protein	1323	0	0	0	0	0	0	0	0	0	0	0	0	0	0	0	0	0	0
MSMEG_1060	Lsr2 protein	405	2289	1086.78	2397	976.51	3405	1294.35	2093	1111.06	1583	934.539	1808	985.081	34	43.0635	15	20.1677	7	9.81596
MSMEG_1061	phosphohydrolase	615	2073	648.149	2440	654.604	3162	791.548	1737	607.22	1800	699.792	1719	616.779	77	64.2245	67	59.3226	44	40.6319
MSMEG_1062	O-succinylbenzoic acid--CoA ligase	1041	227	41.9301	215	34.0762	317	46.8813	171	35.3156	152	34.9112	182	38.5789	24	11.8262	50	26.1541	25	13.6389
MSMEG_1063	hypothetical protein	324	71	42.137	60	30.5541	79	37.5381	49	32.5142	50	36.8975	44	29.9665	7	11.0825	5	8.40321	2	3.5057
MSMEG_1064	phosphate/sulfate permease	1257	1823	278.87	2091	274.462	2079	254.63	1858	317.784	1712	325.642	1863	327.044	171	69.7824	231	100.068	182	82.2292
MSMEG_1065	hypothetical protein	279	161	110.962	151	89.2969	164	90.4962	128	98.6341	125	107.122	140	110.727	24	44.1258	14	27.324	15	30.5335
MSMEG_1066	hypothetical protein	312	631	388.889	647	342.148	821	405.116	672	463.059	531	406.922	622	439.911	35	57.5438	51	89.0094	32	58.2485
MSMEG_1067	hypothetical protein	372	337	174.196	330	146.364	582	240.863	239	138.126	215	138.187	247	146.515	240	330.943	194	283.974	251	383.196
MSMEG_1068	regulatory protein	1416	122	16.5671	125	14.565	125	13.5906	86	13.0574	83	14.0148	82	12.7785	46	16.664	34	13.0748	28	11.2301
MSMEG_1069	amino acid permease	1467	23	3.01473	33	3.71148	27	2.83351	19	2.78449	17	2.77071	12	1.80501	3	1.049	6	2.22711	5	1.93566
MSMEG_1070	3-oxoacyl-ACP reductase	696	1	0.276275	4	0.948232	6	1.32719	1	0.308896	0	0	5	1.58522	3	2.21104	0	0	0	0
MSMEG_1071	3-oxoacyl-ACP reductase	762	3	0.757037	6	1.29915	6	1.21224	2	0.564282	4	1.2551	3	0.86875	0	0	3	2.14381	2	1.49061
MSMEG_1072	agmatinase	972	12	2.37392	11	1.8672	18	2.851	14	3.09659	13	3.19778	9	2.04317	0	0	0	0	6	3.5057
MSMEG_1073	short chain dehydrogenase	915	229	48.1244	210	37.8671	328	55.1878	262	61.5604	181	47.2965	212	51.1262	33	18.5003	29	17.2583	38	23.5859
MSMEG_1074	polysaccharide deacetylase	864	57	12.6856	86	16.4228	80	14.255	64	15.9253	54	14.9435	73	18.6439	11	6.53077	4	2.52096	10	6.57319
MSMEG_1075	1,4-dihydroxy-2-naphthoyl-CoA synthase	930	598	123.643	606	107.511	795	131.606	616	142.403	478	122.89	601	142.6	194	107.005	177	103.636	177	108.089
MSMEG_1076	hypothetical protein	276	5214	3632.56	6100	3646.57	6757	3769.08	1842	1434.84	1626	1408.59	1808	1445.5	290	538.982	397	783.252	315	648.173
MSMEG_1077	hypothetical protein	450	371	158.53	465	170.492	530	181.323	561	268.023	483	256.629	545	267.247	43	49.0164	37	44.7723	37	46.6959
MSMEG_1078	hydrolase	690	1211	337.478	1546	369.678	1747	389.793	1302	405.68	987	342.011	1122	358.817	180	133.816	139	109.695	161	132.515
MSMEG_1079	hypothetical protein	405	5	2.37392	7	2.85172	15	5.702	1	0.530843	6	3.54216	3	1.63454	0	0	0	0	0	0
MSMEG_1080	large subunit of N,N-dimethylformamidase	2445	46	3.61768	84	5.66845	90	5.66701	35	3.07759	25	2.44474	47	4.24178	6	1.2588	4	0.890843	7	1.62596
MSMEG_1081	hypothetical protein	759	10	2.53343	8	1.73905	14	2.83973	2	0.566513	5	1.57507	2	0.581456	0	0	0	0	0	0
MSMEG_1082	response regulator	732	36	9.45676	44	9.91757	37	7.78182	11	3.23075	29	9.47237	19	5.72758	51	35.7392	23	17.1095	19	14.7412
MSMEG_1083	hypothetical protein	132	0	0	0	0	0	0	0	0	0	0	0	0	0	0	0	0	0	0
MSMEG_1084	peptide/opine/nickel uptake family protein ABC transporter periplasmic substrate-binding protein	1605	5	0.599026	9	0.925191	8	0.767371	1	0.133951	2	0.297938	3	0.412453	0	0	0	0	6	2.12308
MSMEG_1085	dipeptide transporter permease DppB	960	1	0.200299	5	0.859335	0	0	2	0.447899	3	0.747174	2	0.459714	5	2.67168	1	0.567217	0	0
MSMEG_1086	ABC transporter permease	936	6	1.23261	4	0.705095	5	0.822403	4	0.918767	2	0.510888	2	0.471501	3	1.64411	2	1.16352	2	1.21351
MSMEG_1088	glutamyl-tRNA(Gln)/aspartyl-tRNA(Asn) amidotransferase subunit alpha	1401	10	1.3725	12	1.41321	8	0.879109	5	0.767279	7	1.19462	6	0.945022	7	2.56298	9	3.49804	7	2.83759
MSMEG_1089	hypothetical protein	192	0	0	0	0	4	3.20737	2	2.2395	5	6.22645	4	4.59714	1	2.67168	3	8.50825	0	0
MSMEG_1090	amidase	1407	98	13.3931	126	14.7754	110	12.0362	109	16.6554	72	12.2352	77	12.0761	41	14.9477	62	23.9948	50	20.1821
MSMEG_1091	urease accessory protein UreE	459	14	5.86497	4	1.43784	9	3.0187	8	3.74713	5	2.60453	4	1.92299	6	6.70539	17	20.1677	11	13.6104
MSMEG_1092	urease accessory protein UreF	663	14	4.06037	3	0.746572	15	3.48312	20	6.48542	5	1.80313	2	0.665649	6	4.64219	6	4.92785	10	8.56596
MSMEG_1093	bifunctional urease subunit gamma/beta	657	7	2.04872	13	3.26469	10	2.34329	11	3.59955	3	1.09176	6	2.01518	1	0.780764	6	4.97286	2	1.72884
MSMEG_1094	urease subunit alpha	1707	27	3.04145	24	2.31975	33	2.97626	23	2.89678	22	3.08149	22	2.84392	8	2.40404	9	2.87097	5	1.66351
MSMEG_1095	urease accessory protein UreG	618	3	0.933434	4	1.06791	8	1.99293	14	4.87036	2	0.773772	1	0.357059	1	0.830036	3	2.64334	1	0.91897
MSMEG_1096	urease accessory protein UreD	816	1	0.235646	3	0.606589	3	0.566007	3	0.79041	1	0.293009	0	0	0	0	0	0	2	1.39197
MSMEG_1097	glycosyl transferase family protein	684	3074	864.169	3091	745.601	3750	844.045	1433	450.414	917	320.542	1187	382.933	621	465.716	636	506.315	552	458.324
MSMEG_1098	acyl-CoA synthetase	1620	76	9.02089	89	9.06439	90	8.55299	111	14.7309	81	11.9548	123	16.754	37	11.7158	38	12.7729	28	9.81596
MSMEG_1099	hypothetical protein	303	1	0.634612	2	1.08906	3	1.5243	0	0	0	0	2	1.45652	1	1.69294	0	0	0	0
MSMEG_1100	DGPFAETKE domain-containing protein	453	1	0.424475	3	1.09266	2	0.679708	0	0	0	0	2	0.974228	0	0	0	0	0	0
MSMEG_1101	hypothetical protein	1167	155	25.5395	189	26.7211	216	28.4953	22	4.05297	6	1.22928	17	3.21445	49	21.5383	24	11.1985	25	12.1663
MSMEG_1102	twin-arginine translocation pathway signal	1611	106	12.6521	151	15.4648	101	9.65198	46	6.1388	36	5.34292	51	6.98559	13	4.13936	24	8.11215	20	7.05057
MSMEG_1103	O-succinylbenzoate synthase	966	270	53.7449	278	47.4823	384	61.1991	199	44.2892	179	44.3045	187	42.7163	63	33.454	68	38.3312	61	35.8627
MSMEG_1104	hypothetical protein	192	9	9.01347	6	5.15601	4	3.20737	3	3.35924	7	8.71703	4	4.59714	0	0	1	2.83608	0	0
MSMEG_1106	AraC family transcriptional regulator	1008	29	5.53208	37	6.05627	36	5.49835	35	7.46499	16	3.79517	28	6.12952	127	64.6291	87	46.9979	113	63.666
MSMEG_1107	isonitrile hydratase	732	35	9.19407	35	7.88898	48	10.0953	24	7.0489	13	4.24623	26	7.83774	13	9.10998	17	12.6461	13	10.0861
MSMEG_1108	alpha/beta hydrolase	879	890	194.694	1112	208.727	1103	193.187	997	243.853	933	253.784	1043	261.833	134	78.199	133	82.3916	114	73.6556
MSMEG_1109	2-succinyl-5-enolpyruvyl-6-hydroxy-3-cyclohexene-1-carboxylic-acid synthase	1644	1215	142.11	1608	161.379	1893	177.272	1385	181.121	1137	165.36	1261	169.255	479	149.458	444	147.062	465	160.635
MSMEG_1110	transmembrane protein	492	253	98.8795	257	86.185	259	81.0448	232	101.378	205	99.6232	232	104.052	43	44.832	50	55.3382	46	53.0985
MSMEG_1111	hypothetical protein	699	155	42.6388	214	50.5127	198	43.6093	137	42.1371	166	56.7809	199	62.821	37	27.1525	24	18.6962	20	16.2496
MSMEG_1112	aconitate hydratase	1965	2768	270.866	3485	292.62	3255	255.023	1208	132.168	1251	152.218	1227	137.788	282	73.6159	275	76.2062	279	80.6364
MSMEG_1113	glycosyl transferase family protein	1128	38	6.47777	64	9.36127	56	7.6431	29	5.52727	41	8.69053	24	4.69495	12	5.45704	4	1.93095	15	7.55217
MSMEG_1114	short chain dehydrogenase	825	1779	414.641	1781	356.183	2011	375.274	711	185.284	580	168.091	625	167.169	227	141.142	225	148.508	193	132.86
MSMEG_1115	ubiquinone/menaquinone biosynthesis methyltransferase	690	1069	297.906	1048	250.597	1191	265.738	849	264.533	776	268.896	862	275.668	108	80.2897	78	61.5553	87	71.6077
MSMEG_1116	gamma-glutamylisopropylamide synthetase	1353	19	2.70027	21	2.56086	31	3.5274	27	4.2903	24	4.24116	24	3.91419	3	1.13739	2	0.804919	4	1.679
MSMEG_1117	transcriptional regulator	720	32	8.5461	30	6.87468	26	5.55945	17	5.07619	26	8.63401	12	3.67771	4	2.84979	4	3.02516	3	2.36635
MSMEG_1118	amino acid permease	1536	45	5.63342	50	5.37084	55	5.51267	37	5.17883	37	5.75946	31	4.45348	6	2.00376	7	2.48157	3	1.10923
MSMEG_1119	glutamine amidotransferase	717	10	2.68183	14	3.22161	25	5.36799	6	1.79909	13	4.33507	11	3.38534	8	5.72343	5	3.79727	8	6.33666
MSMEG_1120	nitrilase/cyanide hydratase and apolipoprotein N-acyltransferase	978	43	8.45435	56	9.44741	41	6.4541	43	9.45259	24	5.86738	42	9.47631	0	0	1	0.556777	6	3.48419
MSMEG_1121	hypothetical protein	378	14	7.12175	29	12.6581	33	13.4404	19	10.8065	15	9.48792	28	16.3454	0	0	1	1.44055	0	0
MSMEG_1122	hypothetical protein	129	0	0	4	5.11604	0	0	3	4.9998	2	3.70691	2	3.42113	1	3.97645	0	0	0	0
MSMEG_1123	cobalamin synthesis protein	999	121	23.2901	144	23.7827	132	20.3423	91	19.5838	71	16.9928	97	21.4257	8	4.1078	8	4.36058	8	4.54793
MSMEG_1124	ferredoxin FdxA	345	28	15.6059	37	17.6948	27	12.0486	27	16.8254	28	19.4049	20	12.792	2	2.97369	1	1.57834	2	3.29231
MSMEG_1125	ArsR family transcriptional regulator	654	25	7.35043	18	4.54107	36	8.47453	24	7.8896	12	4.38708	21	7.0855	9	7.05911	8	6.66089	7	6.07869
MSMEG_1126	hypothetical protein	285	14	9.44569	20	11.5784	19	10.2636	14	10.561	18	15.1008	19	14.7108	6	10.7992	3	5.73187	8	15.9417
MSMEG_1127	transmembrane protein	597	43	13.8498	62	17.1349	45	11.6046	36	12.9643	24	9.61188	36	13.3063	25	21.4808	20	18.2421	27	25.685
MSMEG_1128	hypothetical protein	120	5	8.01197	15	20.624	7	8.98064	9	16.1244	6	11.9548	1	1.83885	2	8.54937	1	4.53773	2	9.46539
MSMEG_1129	D-amino-acid dehydrogenase	1272	33	4.98859	48	6.22613	46	5.56752	25	4.22546	28	5.26311	21	3.64301	163	65.7333	155	66.3536	137	61.1678
MSMEG_1130	hypothetical protein	1128	212	36.1391	259	37.8839	310	42.31	171	32.5918	199	42.1809	222	43.4283	308	140.064	311	150.131	308	155.071
MSMEG_1131	tryptophan-rich sensory protein	486	13944	5516.99	16459	5587.67	18013	5706.11	7664	3390.32	6716	3304.05	7516	3412.55	5353	5649.97	6161	6902.96	5127	5991.24
MSMEG_1132	FAD binding domain-containing protein	1230	219	34.2365	240	32.1936	273	34.1703	246	42.9983	215	41.7931	222	39.8269	55	22.9373	42	18.5936	60	27.7036
MSMEG_1133	bifunctional short chain isoprenyl diphosphate synthase	990	2262	439.347	2227	371.149	2966	461.24	2549	553.549	2016	486.886	2333	520.006	462	239.382	475	261.263	459	263.31
MSMEG_1134	heat shock protein HtpX	888	5902	1278.02	8046	1494.96	6629	1149.28	5467	1323.6	5333	1435.92	5575	1385.35	245	141.527	287	175.99	213	136.225
MSMEG_1135	hypothetical protein	300	20	12.8192	14	7.69964	22	11.29	4	2.86655	14	11.1578	8	5.88434	2	3.41975	0	0	2	3.78616
MSMEG_1136	hypothetical protein	525	693	253.819	846	265.873	914	268.026	613	251.028	474	215.869	591	248.403	126	123.111	128	132.761	114	123.32
MSMEG_1137	amino acid permease	1440	8	1.06826	18	2.0624	3	0.320737	9	1.3437	4	0.664155	7	1.07267	0	0	0	0	4	1.57756
MSMEG_1138	alcohol dehydrogenase	1137	7	1.18383	2	0.290224	9	1.21863	12	2.26904	4	0.841146	3	0.582223	0	0	1	0.478916	1	0.499493
MSMEG_1139	transcriptional regulator	570	29	9.78304	26	7.52597	52	14.0449	40	15.0871	33	13.8424	39	15.098	1	0.899933	2	1.91062	0	0
MSMEG_1140	NAD(P)H-dependent glycerol-3-phosphate dehydrogenase	1026	131	24.5513	150	24.1217	177	26.5593	145	30.3838	114	26.5662	138	29.6798	47	23.4983	40	21.2292	41	22.6948
MSMEG_1141	ABC transporter	870	7	1.54714	9	1.70682	19	3.36221	5	1.23558	6	1.64894	4	1.01454	3	1.76883	0	0	2	1.30557
MSMEG_1142	ABC transporter	858	3	0.672333	6	1.15379	6	1.0766	4	1.00229	6	1.672	5	1.28591	0	0	1	0.634648	0	0
MSMEG_1143	mce related protein	1605	21	2.51591	48	4.93435	32	3.06949	27	3.61668	14	2.08557	21	2.88717	1	0.319603	3	1.01781	5	1.76923
MSMEG_1144	virulence factor Mce family protein	1056	30	5.46271	38	5.93722	36	5.24843	18	3.66463	34	7.69815	18	3.76129	0	0	4	2.06261	0	0
MSMEG_1145	virulence factor Mce family protein	1041	28	5.17199	31	4.91332	31	4.5846	24	4.95658	23	5.28261	16	3.39155	0	0	5	2.61541	1	0.545556
MSMEG_1146	virulence factor Mce family protein	1122	19	3.2562	29	4.26451	15	2.05821	12	2.29938	14	2.98337	14	2.75337	2	0.914371	2	0.970638	1	0.506171
MSMEG_1147	mce related protein	1281	13	1.95139	21	2.70479	20	2.40365	12	2.01397	22	4.10625	17	2.92839	5	2.00219	5	2.1254	0	0
MSMEG_1148	mce related protein	1257	22	3.36541	29	3.80651	22	2.6945	21	3.59174	23	4.37486	21	3.68649	2	0.816169	4	1.73279	0	0
MSMEG_1149	hypothetical protein	687	34	9.5164	29	6.96474	32	7.17107	27	8.44945	16	5.56846	27	8.67233	0	0	2	1.58523	0	0
MSMEG_1150	hypothetical protein	822	28	6.54993	37	7.42666	29	5.43146	21	5.49249	20	5.81741	23	6.17426	4	2.49617	0	0	0	0
MSMEG_1151	DNA-binding protein	606	92	29.1921	143	38.9338	161	40.9019	67	23.7697	89	35.1147	102	37.1412	44	37.2448	41	36.841	28	26.2407
MSMEG_1152	citrate-proton symporter	1287	18	2.68933	28	3.58958	28	3.34942	21	3.50802	21	3.90133	29	4.97219	5	1.99286	9	3.80789	4	1.76511
MSMEG_1153	FAD dependent oxidoreductase	1401	24	3.294	43	5.064	37	4.06588	45	6.90551	21	3.58387	26	4.09509	0	0	4	1.55468	3	1.21611
MSMEG_1154	formyl-coenzyme A transferase	1182	15	2.44019	20	2.79175	20	2.60497	26	4.72909	25	5.05701	35	6.534	0	0	1	0.460684	0	0
MSMEG_1155	carnitinyl-CoA dehydratase	807	9	2.14447	12	2.45342	5	0.953866	12	3.1969	8	2.37022	11	3.00779	0	0	0	0	0	0
MSMEG_1156	dihydrodipicolinate synthetase	888	11	2.38194	20	3.71604	19	3.29406	17	4.11583	14	3.76953	16	3.9759	2	1.15532	1	0.613207	2	1.27911
MSMEG_1157	short chain dehydrogenase	774	3	0.7453	7	1.49218	3	0.596721	12	3.3332	5	1.54455	16	4.5615	1	0.662742	2	1.40705	0	0
MSMEG_1158	5-oxovalerate dehydrogenase	1428	31	4.17431	29	3.35068	45	4.85149	29	4.36608	48	8.03683	36	5.56292	3	1.07765	3	1.14397	7	2.78394
MSMEG_1159	ABC transporter	1071	10	1.7954	11	1.6946	3	0.431243	6	1.20443	9	2.00921	8	1.64827	0	0	0	0	1	0.530274
MSMEG_1160	nitrate/sulfonate/bicarbonate ABC transporter ATPase	804	1	0.239163	0	0	2	0.38297	2	0.534805	0	0	5	1.37228	0	0	0	0	0	0
MSMEG_1161	taurine transporter permease TauC	807	8	1.90619	7	1.43116	9	1.71696	2	0.532817	4	1.18511	6	1.64061	0	0	0	0	1	0.703746
MSMEG_1162	nitrilotriacetate monooxygenase component A	1347	7	0.999266	5	0.612444	12	1.37153	5	0.798039	3	0.532507	10	1.63818	0	0	0	0	0	0
MSMEG_1163	hypothetical protein	123	0	0	0	0	5	6.25829	3	5.2437	0	0	0	0	2	8.34085	0	0	0	0
MSMEG_1165	nucleotide-binding protein	492	1243	485.799	1867	626.099	1407	440.271	1067	466.252	1050	510.265	1022	458.368	66	68.812	86	95.1817	65	75.0305
MSMEG_1166	tRNA	86	12	26.8308	3	5.75555	7	12.5311	5	12.4995	8	22.2415	8	20.5268	1	5.96467	0	0	1	6.60376
MSMEG_1167	cytochrome P450	1440	255	34.0509	297	34.0297	295	31.5392	302	45.0885	290	48.1512	316	48.4232	36	12.8241	29	10.9662	37	14.5925
MSMEG_1168	transcriptional regulator	651	101	29.8326	142	35.9891	166	39.2571	133	43.923	124	45.542	146	49.4881	25	19.699	12	10.0374	10	8.72386
MSMEG_1169	integral membrane transporter	1245	1059	163.56	1182	156.643	1341	165.825	570	98.4299	658	126.365	624	110.597	120	49.4421	100	43.7372	116	52.9149
MSMEG_1170	hypothetical protein	216	64	56.974	58	44.3035	111	79.1152	35	34.8366	49	54.2393	30	30.6476	0	0	1	2.52096	9	23.6635
MSMEG_1171	low molecular weight phosphotyrosine protein phosphatase	411	7	3.27497	20	8.02882	8	2.99667	3	1.56928	7	4.07219	6	3.22135	8	9.98466	7	9.2742	4	5.52723
MSMEG_1172	arsenic resistance protein	1077	75	13.3905	76	11.6429	76	10.864	53	10.5799	55	12.2101	64	13.1127	15	7.14432	32	16.1791	17	8.96444
MSMEG_1173	ArsR family transcriptional regulator	372	84	43.4197	100	44.3528	100	41.3855	50	28.8967	67	43.0629	56	33.218	85	117.209	69	101.001	58	88.5472
MSMEG_1174	cadmium inducible protein cadi	465	187	77.3285	222	78.7705	235	77.8047	171	79.0614	151	77.6418	138	65.487	40	44.1258	52	60.8934	28	34.1975
MSMEG_1175	transcriptional regulatory protein	360	10	5.34132	11	5.04143	14	5.9871	5	2.98599	4	2.65662	13	7.96837	2	2.84979	0	0	2	3.15513
MSMEG_1176	hypothetical protein	1524	398	50.2168	398	43.0885	495	50.0047	304	42.8855	246	38.5942	266	38.5146	49	16.4929	55	19.6516	53	19.7506
MSMEG_1177	cytosine/purines uracil thiamine allantoin permease	1437	26	3.4791	37	4.24824	31	3.3212	33	4.93718	25	4.15963	21	3.22471	2	0.713935	11	4.16827	5	1.97607
MSMEG_1178	transcriptional regulator	918	167	34.9804	157	28.2176	231	38.74	126	29.5086	124	32.2961	119	28.6044	116	64.8187	79	46.8602	66	40.8311
MSMEG_1179	urocanate hydratase	1659	215	24.9197	217	21.5813	272	25.2414	180	23.3264	172	24.7887	183	24.3407	86	26.5912	52	17.0678	59	20.1974
MSMEG_1180	allantoate amidohydrolase	1215	106	16.7757	143	19.4188	97	12.291	71	12.5633	63	12.3976	74	13.4395	29	12.2435	40	17.9268	28	13.0879
MSMEG_1181	N-formimino-L-glutamate deiminase	1332	41	5.91875	58	7.18435	69	7.97509	38	6.13339	44	7.89805	44	7.28915	10	3.85107	4	1.63522	5	2.13184
MSMEG_1182	imidazolonepropionase	1191	88	14.2076	96	13.2991	89	11.5045	74	13.358	45	9.03384	56	10.3754	10	4.30699	9	4.11482	13	6.199
MSMEG_1183	histidine ammonia-lyase	1545	104	12.9436	121	12.9217	81	8.07137	79	10.9931	64	9.90428	89	12.7113	19	6.30827	29	10.2209	33	12.1304
MSMEG_1184	serine esterase, cutinase	879	341	74.5961	408	76.5835	392	68.6575	67	16.3873	73	19.8566	96	24.0997	15	8.75362	25	15.4871	29	18.7369
MSMEG_1185	AsnC family transcriptional regulator	1023	138	25.9391	188	30.3212	190	28.5936	99	20.8056	114	26.6441	63	13.5892	3	1.50429	8	4.25828	8	4.44124
MSMEG_1186	permease	1320	12	1.74807	7	0.874959	20	2.33263	12	1.95447	4	0.724532	8	1.33735	4	1.55443	0	0	2	0.86049
MSMEG_1187	N-acyl-D-aspartate deacylase	1596	24	2.89154	20	2.06757	18	1.73632	10	1.34707	10	1.49809	18	2.48868	53	17.0345	47	16.0356	79	28.1115
MSMEG_1188	hypothetical protein	1908	1457	146.836	1646	142.336	1906	153.793	1573	177.244	1337	167.542	1498	173.246	520	139.801	520	148.404	452	134.539
MSMEG_1189	hypothetical protein	1683	459	52.442	390	38.2335	618	56.5321	450	57.4844	378	53.7006	481	63.0652	121	36.8796	135	43.6787	118	39.8187
MSMEG_1190	serine/threonine protein kinase	1875	15	1.5383	28	2.46389	15	1.23163	9	1.03196	15	1.91277	22	2.58911	3	0.820739	0	0	1	0.302892
MSMEG_1191	hypothetical protein	222	128	110.868	150	111.481	193	133.843	80	77.4744	75	80.7755	66	65.6024	1	2.31064	5	12.2641	1	2.55821
MSMEG_1192	M23 peptidase domain-containing protein	1203	4	0.639359	10	1.37151	21	2.68747	8	1.4297	1	0.198749	3	0.550281	2	0.852805	9	4.07378	3	1.41627
MSMEG_1193	TROVE domain-containing protein	1695	2741	310.95	2580	251.139	3583	325.438	1718	217.909	1393	196.496	1660	216.106	466	141.027	379	121.756	436	146.085
MSMEG_1194	hypothetical protein	423	153	69.5507	173	67.4791	266	96.8126	208	105.717	170	96.0904	199	103.811	20	24.2535	11	14.1603	16	21.4817
MSMEG_1195	hypothetical protein	1212	390	61.8746	458	62.3486	551	69.9906	369	65.4554	304	59.9712	376	68.4564	67	28.3568	86	38.6381	70	32.8009
MSMEG_1196	SNF2 domain-containing protein	1992	119	11.487	143	11.8443	144	11.1292	65	7.01529	78	9.36218	91	10.0805	25	6.43778	15	4.10036	30	8.55306
MSMEG_1197	LuxR family transcriptional regulator	258	1	0.7453	0	0	1	0.596721	0	0	1	0.926727	1	0.855281	0	0	0	0	0	0
MSMEG_1198	hypothetical protein	762	99	24.9822	76	16.4559	119	24.0427	55	15.5178	45	14.1198	50	14.4792	9	6.05861	6	4.28762	9	6.70776
MSMEG_1199	hypothetical protein	2376	417	33.7474	465	32.2902	552	35.7671	396	35.8319	355	35.7235	353	32.7836	300	64.7679	194	44.4606	225	53.7806
MSMEG_1200	serine/threonine protein kinase	1827	51	5.36763	52	4.696	63	5.30876	33	3.88326	33	4.31864	26	3.14024	8	2.24614	4	1.19218	5	1.55425
MSMEG_1201	hypothetical protein	681	19	5.36485	13	3.14963	23	5.19962	8	2.5256	11	3.86204	10	3.24027	0	0	0	0	0	0
MSMEG_1202	hypothetical protein	279	3	2.06761	4	2.36548	0	0	0	0	0	0	5	3.95453	0	0	0	0	0	0
MSMEG_1203	methoxy mycolic acid synthase 1	885	59	12.8192	71	13.2367	58	10.0896	20	4.85857	28	7.56461	32	7.97876	14	8.11465	6	3.69171	7	4.49205
MSMEG_1204	3-oxoacyl-ACP synthase	1251	130	19.9819	136	17.9368	168	20.6749	108	18.5604	115	21.9792	104	18.3445	40	16.4017	36	15.6699	42	19.067
MSMEG_1205	cyclopropane-fatty-acyl-phospholipid synthase	924	182	37.8748	189	33.7484	252	41.9874	88	20.4754	94	24.3236	83	19.8214	26	14.434	32	18.8581	37	22.7415
MSMEG_1206	hypothetical protein	135	47	66.9445	33	40.3315	98	111.759	26	41.4058	33	58.4456	31	50.6707	0	0	0	0	0	0
MSMEG_1207	glycosyltransferase, group I	1179	98	15.9832	98	13.7144	164	21.4151	65	11.8528	52	10.5454	64	11.9783	27	11.7472	22	10.1608	28	13.4876
MSMEG_1208	glycosyltransferase, group I	1038	41	7.59517	31	4.92752	35	5.19112	27	5.59227	23	5.29788	35	7.44045	4	1.97673	3	1.57378	1	0.547132
MSMEG_1209	glycosidase	1455	43	5.68272	47	5.32965	71	7.51253	36	5.31938	38	6.24442	34	5.15638	9	3.17296	7	2.61972	2	0.780651
MSMEG_1210	hypothetical protein	870	263	58.1282	323	61.2558	388	68.6599	134	33.1136	136	37.3759	171	43.3716	89	52.4754	86	53.8269	100	65.2785
MSMEG_1211	Fatty acid desaturase	1092	1459	256.911	1641	247.942	2014	283.941	1424	280.355	1306	285.951	1298	262.289	178	83.6147	130	64.8248	163	84.7724
MSMEG_1212	hypothetical protein	210	22	20.1444	32	25.1417	23	16.8616	16	16.3803	19	21.6325	15	15.7616	0	0	0	0	0	0
MSMEG_1213	cytochrome P450 monooxygenase	1314	112	16.3898	131	16.449	156	18.2776	114	18.6522	102	18.5599	138	23.1746	80	31.2306	59	24.4499	88	38.0344
MSMEG_1214	oxidoreductase	1020	55	10.3684	45	7.27907	65	9.81079	47	9.90647	54	12.658	44	9.51878	11	5.53194	10	5.33851	11	6.12466
MSMEG_1215	serine/threonine protein kinase	639	522	157.08	618	159.57	748	180.215	566	190.431	447	167.255	554	191.31	71	56.9958	72	61.3553	64	56.8812
MSMEG_1216	ABC transporter periplasmic protein	1296	81	12.018	91	11.5851	101	11.998	67	11.1145	41	7.56398	51	8.68348	30	11.8741	24	10.0839	16	7.0114
MSMEG_1217	ABC transporter ATP-binding protein	714	8	2.15448	12	2.77298	17	3.66557	7	2.10776	9	3.01381	9	2.78146	3	2.1553	2	1.52529	2	1.59082
MSMEG_1218	ABC transporter ATP-binding protein	717	11	2.95002	38	8.74436	20	4.29439	17	5.09743	15	5.002	25	7.69395	3	2.14628	1	0.759453	5	3.96041
MSMEG_1219	ABC transporter permease	1008	13	2.4799	27	4.41944	30	4.58196	4	0.853141	12	2.84638	11	2.40802	4	2.03556	1	0.540206	4	2.25366
MSMEG_1220	ABC transporter permease	876	41	8.99975	45	8.47563	42	7.38135	35	8.58985	48	13.1011	31	7.80884	6	3.51344	8	4.97286	11	7.13146
MSMEG_1221	rifampin ADP-ribosyl transferase	429	30	13.4467	23	8.84574	39	13.9958	25	12.5286	38	21.1786	20	10.2873	1	1.19572	2	2.53859	9	11.9145
MSMEG_1222	ISMsm6, transposase	1638	129	15.1435	169	17.023	185	17.388	121	15.8816	97	14.1589	108	14.5492	18	5.63695	13	4.32165	18	6.24092
MSMEG_1223	hypothetical protein	312	26	16.0239	43	22.7393	37	18.2574	40	27.563	52	39.8493	43	30.4118	4	6.57644	5	8.72641	5	9.10134
MSMEG_1224	rifampin ADP-ribosyl transferase	117	0	0	0	0	0	0	0	0	0	0	0	0	0	0	0	0	0	0
MSMEG_1225	hypothetical protein	1293	303	45.0604	345	44.0235	380	45.2455	282	46.8891	230	42.5305	278	47.4433	97	38.4821	95	40.0079	72	31.6245
MSMEG_1226	sulfatase-modifying factor 1	876	78	17.1215	85	16.0095	79	13.884	81	19.8794	65	17.7411	72	18.1367	7	4.09901	6	3.72964	8	5.18651
MSMEG_1227	GntR family transcriptional regulator	726	15	3.97288	20	4.54524	17	3.60498	22	6.5149	18	5.92799	20	6.07886	0	0	4	3.00015	1	0.782264
MSMEG_1228	sulfatase	1353	15	2.13179	18	2.19502	7	0.796509	23	3.6547	9	1.59044	16	2.60946	0	0	0	0	0	0
MSMEG_1229	DNA gyrase subunit B	1920	7	0.701048	18	1.5468	19	1.5235	9	1.00777	9	1.12076	19	2.18364	2	0.534335	0	0	1	0.295793
MSMEG_1230	hypothetical protein	324	0	0	0	0	0	0	0	0	0	0	0	0	0	0	0	0	0	0
MSMEG_1231	inner membrane protein YidH	369	0	0	0	0	0	0	0	0	0	0	0	0	0	0	0	0	0	0
MSMEG_1232	ABC transporter substrate-binding protein	1458	5	0.659422	4	0.452654	4	0.42237	1	0.147456	0	0	1	0.151346	0	0	3	1.12043	0	0
MSMEG_1234	taurine import ATP-binding protein TauB	750	3	0.769149	0	0	3	0.615816	0	0	1	0.318794	2	0.588434	0	0	0	0	0	0
MSMEG_1235	sulfate permease	1497	2	0.256897	3	0.330646	4	0.411366	3	0.430845	1	0.159717	6	0.884419	0	0	1	0.363746	0	0
MSMEG_1236	Mpr protein	648	125	37.0925	96	24.4433	157	37.3006	98	32.5142	103	38.0044	110	37.4582	99	78.3692	97	81.5111	86	75.3725
MSMEG_1237	hypothetical protein	318	67	40.5134	76	39.4321	84	40.6671	42	28.3951	48	36.0899	41	28.4502	23	37.101	29	49.6582	24	42.8621
MSMEG_1238	type III restriction enzyme, res subunit	1701	1527	172.618	2093	203.015	2361	213.689	1493	188.702	1675	235.441	1535	199.128	127	38.2988	75	24.0092	101	33.7215
MSMEG_1239	ISMsm4, transposase	1368	0	0	2	0.241217	0	0	0	0	0	0	2	0.322606	0	0	0	0	0	0
MSMEG_1240	hypothetical protein	1587	39	4.7254	39	4.05463	56	5.43253	25	3.38676	31	4.67042	23	3.19801	1	0.323227	0	0	0	0
MSMEG_1241	hypothetical protein	939	21	4.30036	23	4.04135	33	5.41052	22	5.03708	14	3.56479	14	3.28996	1	0.546285	0	0	0	0
MSMEG_1242	cysteine desulfurase IscS	1161	1325	219.449	1457	207.058	1693	224.5	723	133.884	676	139.215	772	146.728	254	112.224	194	90.9892	257	125.716
MSMEG_1243	hypothetical protein	1074	1531	274.108	1970	302.64	2223	318.659	789	157.941	940	209.264	875	179.776	316	150.927	269	136.385	313	165.512
MSMEG_1244	hypothetical protein	3459	5278	293.406	6911	329.651	7412	329.895	2873	178.569	3205	221.538	3010	192.019	1630	241.725	1524	239.913	1398	229.534
MSMEG_1245	phosphoadenosine phosphosulfate reductase	849	3267	739.933	4096	796.005	4835	876.757	2167	548.748	2232	628.576	2122	551.526	1455	879.105	1086	696.534	1272	850.882
MSMEG_1246	hypothetical protein	1437	1740	232.832	2098	240.886	2775	297.301	1062	158.887	1156	192.341	1169	179.509	742	264.87	718	272.075	637	251.752
MSMEG_1247	hypothetical protein	825	678	158.025	944	188.791	1025	191.276	321	83.6513	382	110.709	351	93.8819	46	28.6015	39	25.7413	39	26.8473
MSMEG_1248	hypothetical protein	669	912	262.132	976	240.706	1347	309.979	358	115.048	419	149.747	389	128.308	85	65.1745	57	46.3948	67	56.8772
MSMEG_1249	ISMsm7, transposase orfB	867	163	36.1509	204	38.8217	161	28.5889	160	39.6755	188	51.8454	155	39.4495	12	7.09982	27	16.9576	31	20.3064
MSMEG_1250	ISMsm7, transposase orfA	297	20	12.9486	34	18.888	27	13.9958	15	10.8582	9	7.24532	7	5.2008	3	5.18143	1	1.83343	2	3.8244
MSMEG_1251	hypothetical protein	366	300	157.613	315	142.002	433	182.137	213	125.118	222	145.025	219	132.036	192	269.095	174	258.874	136	211.032
MSMEG_1252	hypothetical protein	6177	1253	39.0054	1389	37.1012	1574	39.23	861	29.9673	767	29.6886	846	30.2219	784	65.1064	828	72.9916	797	73.2775
MSMEG_1253	hypothetical protein	3399	348	19.687	379	18.3972	445	20.1558	156	9.86722	205	14.4203	176	11.4259	75	11.3187	63	10.0928	77	12.8656
MSMEG_1254	DEAD/DEAH box helicase	5004	793	30.4724	991	32.6753	1045	32.1506	593	25.4776	553	26.4228	506	22.3132	89	9.12343	78	8.48785	59	6.69614
MSMEG_1255	UvrD/REP helicase	2214	1072	93.1039	1307	97.4006	1464	101.801	831	80.6947	751	81.1024	806	80.3315	56	12.9746	53	13.0352	55	14.1083
MSMEG_1256	hypothetical protein	420	139	63.638	160	62.8542	156	57.1829	69	35.32	91	51.8041	102	53.5895	4	4.88535	4	5.18598	0	0
MSMEG_1257	IS1096, tnpR protein	702	1	0.273914	0	0	1	0.219308	1	0.306256	0	0	1	0.314334	0	0	0	0	0	0
MSMEG_1258	IS1096, tnpA protein	1323	5	0.72671	4	0.498843	8	0.930938	9	1.46253	1	0.180722	4	0.667158	0	0	0	0	0	0
MSMEG_1259	hypothetical protein	417	2	0.922242	7	2.76966	7	2.58436	6	3.0934	4	2.29348	3	1.5875	0	0	4	5.22329	1	1.36193
MSMEG_1260	hypothetical protein	1368	416	58.4733	553	66.6965	510	57.3951	374	58.7769	400	69.911	347	55.9722	14	5.24961	19	7.56289	14	5.81208
MSMEG_1261	hypothetical protein	1083	87	15.4469	88	13.4066	93	13.2204	45	8.93317	58	12.8048	34	6.92754	2	0.947298	1	0.502796	1	0.524398
MSMEG_1262	hypothetical protein	366	41	21.5404	94	42.3751	68	28.6035	37	21.7341	30	19.598	29	17.4842	1	1.40154	1	1.48778	0	0
MSMEG_1263	hypothetical protein	525	48	17.5806	65	20.4276	59	17.3015	40	16.3803	59	26.8698	35	14.7108	19	18.5643	26	26.9671	13	14.0629
MSMEG_1264	prophage Lp1 protein 5	399	204	98.3123	327	135.219	331	127.716	156	84.0569	181	108.462	193	106.737	330	424.254	449	612.765	384	546.573
MSMEG_1265	hypothetical protein	1539	482	60.2226	625	67.0047	803	80.3281	511	71.3845	429	66.6485	418	59.933	65	21.6651	74	26.1826	49	18.082
MSMEG_1266	ankyrin	690	24	6.68826	27	6.45622	34	7.58613	16	4.98531	16	5.54425	21	6.71582	8	5.94739	2	1.57834	4	3.29231
MSMEG_1268	nudix hydrolase	669	203	58.3473	258	63.6293	339	78.0125	136	43.7053	176	62.9011	159	52.4445	32	24.5363	27	21.9765	48	40.7479
MSMEG_1269	Ser/Thr protein phosphatase	999	189	36.3787	201	33.1967	244	37.6024	130	27.9769	163	39.0116	162	35.7831	87	44.6724	73	39.7903	64	36.3835
MSMEG_1270	hypothetical protein	294	33	21.5833	48	26.9375	26	13.615	34	24.863	31	25.2108	24	18.0133	2	3.48954	2	3.70427	1	1.93171
MSMEG_1271	hypothetical protein	363	6	3.1783	8	3.63619	6	2.54469	2	1.18453	3	1.976	5	3.03943	0	0	5	7.50039	0	0
MSMEG_1272	ribosylglycohydrolase	1479	77	10.0109	66	7.36274	97	10.097	40	5.81451	33	5.33479	36	5.3711	12	4.16196	19	6.99529	12	4.6079
MSMEG_1273	hypothetical protein	342	23	12.9316	31	14.9554	28	12.6044	13	8.17219	13	9.08843	13	8.38776	5	7.49944	3	4.77656	7	11.6242
MSMEG_1274	gluconolactonase	1128	12	2.04561	26	3.80301	23	3.13913	10	1.90595	7	1.48375	12	2.34747	1	0.454754	1	0.482738	0	0
MSMEG_1275	HNH nuclease	1080	22	3.91696	47	7.18022	24	3.4212	35	6.96732	27	5.97739	25	5.10793	1	0.474965	4	2.01677	3	1.57756
MSMEG_1276	hypothetical protein	297	0	0	1	0.55553	0	0	0	0	0	0	0	0	0	0	0	0	0	0
MSMEG_1277	hypothetical protein	198	6	5.82689	13	10.8328	10	7.77545	8	8.68653	13	15.6982	8	8.91566	0	0	8	22.0011	3	8.6049
MSMEG_1278	death-on-curing protein	393	59	28.8676	89	37.3647	70	27.4218	63	34.4643	39	23.727	52	29.1971	14	18.2735	15	20.7835	11	15.8961
MSMEG_1279	hypothetical protein	1431	335	45.0149	350	40.3545	343	36.9016	334	50.1797	281	46.9503	309	47.6483	156	55.9204	107	40.7159	116	46.0371
MSMEG_1280	hypothetical protein	723	88	23.4043	104	23.7333	132	28.1078	92	27.3572	69	22.8183	86	26.2476	11	7.8044	8	6.02521	13	10.2116
MSMEG_1281	hypothetical protein	3246	367	21.7404	440	22.3649	514	24.3784	315	20.8633	310	22.8341	277	18.8304	51	8.05948	56	9.3942	36	6.2986
MSMEG_1282	hypothetical protein	1170	17	2.79392	37	5.21771	59	7.76349	35	6.43137	31	6.33501	25	4.71501	3	1.31529	6	2.79245	0	0
MSMEG_1283	ribbon-helix-helix transcription factor, family protein	255	10	7.54068	18	11.6465	12	7.24489	12	10.1173	4	3.75052	27	23.3643	0	0	0	0	1	2.22715
MSMEG_1284	twitching motility protein PilT	390	171	84.3106	251	106.187	195	76.9769	201	110.803	233	142.844	222	125.608	25	32.8822	7	9.77358	12	17.4746
MSMEG_1285	hypothetical protein	2406	778	62.1777	850	58.2891	1007	64.4354	661	59.0646	562	55.8486	610	55.9452	380	81.0164	380	86.0019	371	87.5726
MSMEG_1286	sulfatase	1761	229	25.005	265	24.8285	249	21.7686	148	18.0686	135	18.3293	150	18.7958	107	31.1681	119	36.7966	92	29.67
MSMEG_1287	cyclase/dehydrase	438	52	22.8286	68	25.6152	97	34.0948	55	26.9967	40	21.8352	42	21.1594	16	18.7383	10	12.4321	10	12.9663
MSMEG_1288	hypothetical protein	1650	78	9.08995	116	11.5995	119	11.1033	65	8.46937	72	10.4333	74	9.89638	20	6.21772	15	4.95025	18	6.19553
MSMEG_1289	hypothetical protein	804	43	10.284	72	14.7754	51	9.76573	35	9.35909	34	10.111	46	12.625	16	10.2082	15	10.1591	19	13.4211
MSMEG_1290	dihydroxy-acid dehydratase	1869	6	0.617295	6	0.52967	10	0.823723	7	0.805212	7	0.895489	4	0.472258	4	1.09783	2	0.582694	2	0.60773
MSMEG_1291	oxidoreductase	2682	420	30.1121	355	21.839	605	34.7286	461	36.9542	373	33.2523	434	35.7075	91	17.4048	89	18.0697	105	22.2341
MSMEG_1292	FAD binding domain-containing protein	885	73	15.861	81	15.101	74	12.873	74	17.9767	73	19.722	75	18.7002	10	5.79618	13	7.99872	4	2.56689
MSMEG_1293	xanthine/uracil permeases family protein	1905	59	5.95536	90	7.79491	64	5.1722	65	7.33567	45	5.64793	48	5.56	10	2.69271	12	3.4301	8	2.38498
MSMEG_1294	OHCU decarboxylase	507	1	0.379265	7	2.278	3	0.91097	6	2.54428	1	0.471589	5	2.17616	1	1.01176	0	0	0	0
MSMEG_1295	transthyretin	318	6	3.62806	9	4.66959	10	4.84132	3	2.02822	5	3.75937	1	0.693907	3	4.83926	1	1.71235	1	1.78592
MSMEG_1296	uricase	900	149	31.8342	184	33.7318	186	31.8171	80	19.1104	68	18.065	93	22.8018	11	6.26954	14	8.47043	8	5.04821
MSMEG_1297	8-oxoguanine deaminase	1359	83	11.7438	70	8.4985	92	10.4222	50	7.90992	30	5.27805	41	6.65722	26	9.81384	17	6.81161	10	4.17898
MSMEG_1298	guanine deaminase	1335	32	4.60914	32	3.95487	39	4.49753	23	3.70397	15	2.68647	17	2.80994	2	0.768482	1	0.407886	3	1.27623
MSMEG_1299	oxidoreductase, 2OG-Fe(II) oxygenase	1059	75	13.6181	85	13.243	96	13.9562	48	9.74466	33	7.45057	37	7.70965	8	3.87507	9	4.62772	8	4.29026
MSMEG_1300	hypothetical protein	393	3	1.46784	3	1.25948	13	5.09262	2	1.0941	2	1.21677	6	3.36889	7	9.13673	1	1.38557	3	4.33529
MSMEG_1301	hypothetical protein	261	18	13.2612	21	13.2752	24	14.1567	12	9.88467	14	12.8251	15	12.6818	6	11.7922	7	14.6042	8	17.4076
MSMEG_1302	alkylphosphonate uptake protein	168	13	14.8794	2	1.96419	5	4.58196	3	3.83914	6	8.53913	5	6.56734	3	9.16004	1	3.24124	0	0
MSMEG_1303	transcriptional regulator	819	1332	312.731	1415	285.06	2141	402.461	420	110.252	357	104.221	478	128.787	222	139.045	248	164.888	172	119.271
MSMEG_1304	rhizopine catabolism protein	1044	14	2.57857	20	3.16077	21	3.09677	29	5.97199	19	4.35136	15	3.17044	5	2.45671	2	1.04316	0	0
MSMEG_1305	TetR family transcriptional regulator	609	154	48.6244	184	49.8499	189	47.7788	139	49.0703	123	48.2902	147	53.2634	37	31.1652	21	18.7768	16	14.9208
MSMEG_1306	aldehyde dehydrogenase	1524	4	0.504691	2	0.216525	4	0.404078	1	0.141071	5	0.784434	2	0.289583	1	0.336589	1	0.357302	0	0
MSMEG_1307	EthD protein	303	0	0	0	0	0	0	1	0.709543	0	0	0	0	0	0	0	0	0	0
MSMEG_1308	peptidase S15	1704	5	0.564223	5	0.484132	4	0.361394	0	0	2	0.280629	3	0.38849	0	0	0	0	0	0
MSMEG_1309	hypothetical protein	117	2	3.28696	0	0	0	0	0	0	0	0	0	0	0	0	2	9.30817	0	0
MSMEG_1310	TnpC protein	1404	0	0	0	0	0	0	0	0	0	0	0	0	0	0	0	0	0	0
MSMEG_1311	oligopeptide transporter OPT family protein	1992	887	85.6219	952	78.8518	1214	93.8253	690	74.47	675	81.0188	703	77.8744	425	109.442	496	135.585	374	106.628
MSMEG_1312	hypothetical protein	597	35	11.2731	31	8.56744	21	5.41546	18	6.48216	20	8.0099	32	11.8278	40	34.3693	60	54.7264	56	53.2725
MSMEG_1313	hypothetical protein	2343	114	9.35585	144	10.1404	153	10.0533	105	9.63471	101	10.3067	129	12.1492	74	16.2011	54	12.5499	61	14.7859
MSMEG_1314	hypothetical protein	750	31	7.94788	33	7.25966	34	6.97924	29	8.31301	26	8.28865	39	11.4745	2	1.3679	1	0.726037	7	5.30062
MSMEG_1315	transporter small conductance mechanosensitive ion channel (MscS) family protein	915	392	82.3788	431	77.7177	450	75.715	140	32.8949	137	35.799	151	36.4154	46	25.7883	54	32.1361	52	32.2754
MSMEG_1316	peptide chain release factor 3	1617	305	36.2694	376	38.3656	400	38.0838	349	46.402	309	45.6899	437	59.6348	31	9.83415	43	14.4803	31	10.8878
MSMEG_1317	transcriptional regulator	690	108	30.0972	151	36.107	178	39.7156	83	25.8613	96	33.2655	83	26.5435	17	12.6382	18	14.2051	23	18.9308
MSMEG_1318	polysaccharide deacetylase	912	28	5.90356	41	7.41742	42	7.08998	21	4.95046	26	6.81632	18	4.35518	3	1.68738	6	3.58242	3	1.86817
MSMEG_1319	Asp/Glu racemase	1155	12	1.99779	13	1.85706	15	1.9994	9	1.67526	3	0.621028	5	0.955249	2	0.888246	4	1.88581	0	0
MSMEG_1320	major facilitator superfamily protein	1302	3	0.443058	7	0.887056	1	0.118244	6	0.990745	3	0.550912	6	1.01688	0	0	1	0.418224	1	0.436193
MSMEG_1321	5-carboxymethyl-2-hydroxymuconate delta-isomerase	621	2	0.619283	0	0	2	0.495826	1	0.346202	6	2.3101	0	0	1	0.826026	0	0	0	0
MSMEG_1322	ErfK/YbiS/YcfS/YnhG family protein	1263	1230	187.263	1460	190.727	1525	185.89	1160	197.459	1019	192.905	1068	186.594	262	106.41	216	93.1259	171	76.8922
MSMEG_1323	hypothetical protein	288	33	22.0329	30	17.1867	29	15.5023	27	20.1555	21	17.4341	27	20.6871	10	17.8112	17	32.1423	8	15.7756
MSMEG_1324	hypothetical protein	117	5	8.21741	9	12.6917	8	10.5268	4	7.35014	8	16.3484	5	9.43002	0	0	0	0	0	0
MSMEG_1325	exodeoxyribonuclease V subunit alpha	1665	111	12.8192	102	10.1076	123	11.3732	107	13.8163	85	12.2061	71	9.40964	41	12.6315	38	12.4277	42	14.326
MSMEG_1326	hypothetical protein	150	3	3.84575	1	1.09995	2	2.05272	2	2.86655	0	0	0	0	1	3.41975	0	0	0	0
MSMEG_1327	exodeoxyribonuclease V subunit beta	3252	427	25.2481	453	22.9832	510	24.1441	371	24.527	293	21.5421	355	24.0883	165	26.0267	159	26.6236	162	28.2914
MSMEG_1328	exodeoxyribonuclease V subunit gamma	3264	463	27.2761	530	26.791	511	24.1025	368	24.2392	308	22.5617	382	25.8251	158	24.8309	139	23.1892	161	28.0134
MSMEG_1329	major facilitator superfamily protein	1245	41	6.33235	32	4.24077	45	5.5646	36	6.21662	32	6.14543	43	7.62128	11	4.53219	12	5.24846	1	0.456163
MSMEG_1330	MarR family transcriptional regulator	459	55	23.041	54	19.4109	60	20.1247	49	22.9512	53	27.608	45	21.6336	5	5.58782	8	9.49068	14	17.3223
MSMEG_1331	enoyl-CoA hydratase	708	263	71.4288	238	55.4635	333	72.4105	225	68.3236	187	63.151	215	67.0091	84	60.8599	68	52.2993	66	52.942
MSMEG_1332	hypothetical protein	858	126	28.238	161	30.9601	198	35.5278	91	22.8021	118	32.8826	102	26.2326	19	11.3593	20	12.693	10	6.61915
MSMEG_1333	hypothetical protein	993	86	16.6533	87	14.4555	123	19.0698	99	21.4342	138	33.2278	97	21.5552	16	8.26525	8	4.38693	1	0.571927
MSMEG_1334	metallo-beta-lactamase	738	1035	269.671	1186	265.15	1236	257.841	1041	303.26	826	267.606	1004	300.197	49	34.0585	62	45.7463	67	51.5594
MSMEG_1335	BadM/Rrf2 family transcriptional regulator	462	7	2.91344	8	2.85701	9	2.9991	5	2.32675	1	0.517523	4	1.9105	4	4.44123	4	4.71453	3	3.68781
MSMEG_1336	flavohemoprotein	1236	19	2.95587	39	5.20607	22	2.74028	57	9.91466	35	6.77051	40	7.14118	14	5.81025	16	7.04891	16	7.35176
MSMEG_1337	tRNA	73	0	0	0	0	0	0	0	0	0	0	0	0	0	0	0	0	0	0
MSMEG_1338	tRNA	74	0	0	0	0	0	0	0	0	0	0	0	0	0	0	0	0	0	0
MSMEG_1339	50S ribosomal protein L33	168	132	151.083	226	221.954	222	203.439	132	168.922	126	179.322	165	216.722	13	39.6935	7	22.6887	12	40.566
MSMEG_1340	(3R)-hydroxyacyl-ACP dehydratase subunit HadA	477	2641	1064.64	2973	1028.35	3985	1286.18	2057	927.123	2385	1195.48	2202	1018.66	276	296.808	173	197.491	217	258.363
MSMEG_1341	(3R)-hydroxyacyl-ACP dehydratase subunit HadB	429	1964	880.309	2045	786.502	2343	840.825	1773	888.532	1628	907.337	1733	891.395	70	83.7001	88	111.698	72	95.3158
MSMEG_1342	(3R)-hydroxyacyl-ACP dehydratase subunit HadC	510	757	285.415	881	285.016	833	251.458	687	289.606	746	349.736	740	320.177	62	62.3601	57	60.859	51	56.7923
MSMEG_1343	tRNA	73	72	189.653	117	264.44	100	210.896	54	159.035	74	242.371	88	266.004	56	393.505	16	119.349	18	140.036
MSMEG_1344	preprotein translocase subunit SecE	435	1187	524.701	1287	488.15	1697	600.597	916	452.718	987	542.5	967	490.53	249	293.627	130	162.732	163	212.808
MSMEG_1345	transcription antitermination protein NusG	843	3514	801.539	4012	785.23	4090	746.941	3306	843.134	2920	828.184	3012	788.417	463	281.734	412	266.128	367	247.245
MSMEG_1346	50S ribosomal protein L11	429	2123	951.576	2689	1034.18	2120	760.798	2295	1150.13	2450	1365.46	2572	1322.95	90	107.614	78	99.0051	98	129.735
MSMEG_1347	50S ribosomal protein L1	708	3934	1068.44	4265	993.916	3645	792.602	4075	1237.42	4327	1461.25	4476	1395.04	220	159.395	252	193.815	210	168.452
MSMEG_1348	RNA polymerase ECF-subfamily protein sigma factor	1230	30	4.68994	68	9.12153	67	8.38611	26	4.54454	26	5.05405	27	4.84381	5	2.08521	2	0.885411	9	4.15554
MSMEG_1349	DGPF domain-containing protein	696	482	133.165	558	132.278	590	130.507	455	140.548	472	162.145	438	138.865	30	22.1104	42	32.8594	43	35.0872
MSMEG_1350	cyclopropane-fatty-acyl-phospholipid synthase	861	4299	960.097	5589	1071.01	5410	967.353	3068	766.079	3692	1025.25	3515	900.847	549	327.08	409	258.667	399	263.184
MSMEG_1351	cyclopropane-fatty-acyl-phospholipid synthase	873	125	27.5326	196	37.043	221	38.9734	154	37.9252	162	44.3683	159	40.1894	11	6.46344	10	6.23743	7	4.5538
MSMEG_1352	alpha/beta hydrolase	918	366	76.6636	424	76.2056	510	85.5299	480	112.414	400	104.181	482	115.86	143	79.9059	103	61.0963	131	81.0435
MSMEG_1353	ABC transporter	1422	1451	196.209	1661	192.723	1959	212.093	1575	238.124	1280	215.22	1362	211.352	300	108.22	325	124.453	281	112.227
MSMEG_1355	TetR family transcriptional regulator	600	42	13.4601	45	12.3744	52	13.3427	26	9.3163	19	7.57136	30	11.0331	14	11.9691	9	8.16792	17	16.0912
MSMEG_1356	hypothetical protein	612	87	27.335	96	25.8811	110	27.6715	85	29.8599	72	28.1289	100	36.056	13	10.8963	24	21.354	17	15.7756
MSMEG_1357	hypothetical protein	528	10	3.64181	15	4.68728	6	1.74948	15	6.10772	6	2.717	9	3.76129	0	0	0	0	0	0
MSMEG_1358	hypothetical protein	561	437	149.785	589	173.227	619	169.871	200	76.6458	196	83.5343	179	70.4075	269	245.966	197	191.216	273	276.369
MSMEG_1359	DeoR family transcriptional regulator	963	35	6.98864	59	10.1086	81	12.9494	59	13.1719	37	9.18644	42	9.62391	21	11.1861	20	11.309	29	17.1026
MSMEG_1360	endonuclease/exonuclease/phosphatase	750	485	124.346	501	110.215	646	132.606	194	55.6112	148	47.1815	195	57.3723	221	151.153	209	151.742	229	173.406
MSMEG_1361	alpha-mannosidase	4143	332	15.409	299	11.9075	420	15.6072	139	7.21309	127	7.32926	138	7.35009	97	12.01	75	9.85749	110	15.0788
MSMEG_1362	hypothetical protein	600	29	9.29389	21	5.77473	27	6.92793	15	5.37479	9	3.58643	18	6.61988	15	12.8241	20	18.1509	13	12.305
MSMEG_1363	glucokinase	906	43	9.12622	58	10.5624	63	10.7054	51	12.1022	34	8.97268	39	9.49872	5	2.83092	0	0	1	0.626847
MSMEG_1364	50S ribosomal protein L10	528	13177	4798.81	14810	4627.91	12395	3614.13	11261	4585.27	9519	4310.51	11329	4734.63	133	129.212	151	155.727	171	183.93
MSMEG_1365	50S ribosomal protein L7/L12	393	3750	1834.8	4384	1840.53	4599	1801.61	3309	1810.2	3163	1924.32	2848	1599.1	48	62.6519	42	58.1938	45	65.0294
MSMEG_1366	ABC transporter ATP-binding protein	1083	694	123.22	909	138.484	806	114.577	640	127.05	537	118.554	589	120.009	86	40.7338	83	41.7321	97	50.8666
MSMEG_1367	DNA-directed RNA polymerase subunit beta	3510	29665	1625.13	33120	1556.85	33837	1484.14	33208	2034.03	30772	2096.14	33187	2086.36	7998	1168.85	8098	1256.29	6915	1118.86
MSMEG_1368	DNA-directed RNA polymerase subunit beta'	3954	26877	1307.06	27952	1166.38	30099	1171.94	31766	1727.22	29239	1768.06	31646	1766.08	7235	938.614	7697	1060	6606	948.837
MSMEG_1369	LacI family transcriptional regulator	1050	145	26.554	211	33.1556	245	35.9226	135	27.6418	142	32.3348	145	30.4725	32	15.6331	39	20.2253	48	25.9622
MSMEG_1370	2-deoxy-scyllo-inosamine dehydrogenase	1026	10	1.87415	2	0.321622	14	2.10074	5	1.04772	8	1.86429	3	0.645212	0	0	0	0	0	0
MSMEG_1371	hypothetical protein	1002	2	0.383807	3	0.493989	5	0.768233	0	0	3	0.715855	2	0.440444	0	0	0	0	1	0.56679
MSMEG_1372	ABC transporter ATP-binding protein	759	2	0.506686	2	0.434762	2	0.405676	0	0	0	0	0	0	0	0	0	0	0	0
MSMEG_1373	ribose/xylose/arabinose/galactoside ABC-type transport systems, permeases	1119	2	0.343677	2	0.294892	4	0.550327	1	0.192128	2	0.427338	4	0.788785	1	0.458411	1	0.48662	3	1.52258
MSMEG_1374	ribose ABC transporter periplasmic binding protein	1047	15	2.75483	16	2.52137	20	2.94086	18	3.69613	7	1.59854	11	2.31833	4	1.95974	3	1.56025	2	1.08486
MSMEG_1375	tagatose-1,6-bisphosphate aldolase GatY	843	29	6.61487	41	8.02454	60	10.9576	50	12.7516	33	9.35962	25	6.54397	23	13.9954	34	21.962	22	14.8212
MSMEG_1376	xylulose kinase	1248	32	4.93044	26	3.43734	57	7.03155	26	4.47899	20	3.83166	22	3.88989	43	17.6742	35	15.2712	48	21.8432
MSMEG_1377	DeoR family transcriptional regulator	789	17	4.14307	21	4.39143	10	1.95125	18	4.90475	7	2.12125	14	3.91543	2	1.30028	5	3.45075	6	4.31881
MSMEG_1378	1-phosphofructokinase	918	31	6.49336	26	4.67299	27	4.52806	17	3.98133	16	4.16724	12	2.88448	33	18.4398	28	16.6087	21	12.9917
MSMEG_1379	hypothetical protein	1188	227	36.7418	297	41.2481	435	56.372	191	34.5651	167	33.6102	183	33.991	64	27.6343	23	10.5422	35	16.7317
MSMEG_1380	transcriptional regulator	705	65	17.7286	118	27.6157	114	24.8947	78	23.7863	76	25.7748	115	35.9946	11	8.00366	13	10.0409	10	8.05565
MSMEG_1381	MmpS5 protein	417	33	15.217	37	14.6396	43	15.8753	34	17.5293	26	14.9076	18	9.525	3	3.69037	2	2.61164	0	0
MSMEG_1382	MmpL5 protein	2904	444	29.3993	480	27.2715	618	32.7629	396	29.317	363	29.887	378	28.7226	50	8.83199	62	11.6256	37	7.23594
MSMEG_1383	endonuclease IV	753	2215	565.626	2341	512.944	2772	566.747	2201	628.415	1999	634.731	2194	642.94	225	153.276	209	151.137	190	143.301
MSMEG_1384	hypothetical protein	402	129	61.7042	107	43.9159	171	65.4879	132	70.5942	98	58.287	141	77.3966	22	28.0725	29	39.2819	18	25.4294
MSMEG_1385	PAP2 superfamily protein	1212	599	95.0331	547	74.4644	724	91.9659	534	94.724	460	90.7459	537	97.7688	105	44.4398	161	72.3342	109	51.0756
MSMEG_1386	hypothetical protein	1167	7	1.15339	18	2.54487	16	2.11076	11	2.02648	7	1.43416	6	1.13451	1	0.439556	2	0.93321	3	1.45996
MSMEG_1387	acyl-CoA dehydrogenase	1656	447	51.9037	468	46.6283	523	48.6219	972	126.191	787	113.628	973	129.653	174	53.8982	161	52.9402	135	46.2981
MSMEG_1388	enoyl-CoA hydratase	939	101	20.6827	102	17.9225	116	19.0188	205	46.9364	126	32.0831	184	43.2395	28	15.296	22	12.7578	24	14.5156
MSMEG_1389	hypothetical protein	738	44	11.4643	69	15.4261	37	7.71856	82	23.888	50	16.1989	70	20.9301	7	4.86549	5	3.68921	7	5.38681
MSMEG_1390	enoyl-CoA hydratase	765	57	14.3273	61	13.1563	76	15.2948	76	21.3586	48	15.0021	70	20.1913	10	6.70539	10	7.11801	17	12.6205
MSMEG_1391	LysR family transcriptional regulator	900	24	5.12766	24	4.3998	29	4.96074	17	4.06095	8	2.12529	14	3.43253	0	0	3	1.81509	2	1.26205
MSMEG_1392	alcohol dehydrogenase	1158	1274	211.549	1376	196.053	1223	162.596	768	142.585	614	126.774	676	128.815	79	34.9948	58	27.2734	55	26.9739
MSMEG_1393	hypothetical protein	411	437	204.452	669	268.564	554	207.519	411	214.992	382	222.225	456	244.823	11	13.7289	17	22.5231	15	20.7271
MSMEG_1394	transmembrane protein	378	367	186.692	490	213.879	550	224.007	303	172.335	308	194.819	358	208.987	14	18.9986	19	27.3705	21	31.5513
MSMEG_1395	lipoprotein	582	226	74.6683	352	99.7892	342	90.4678	207	76.4661	227	93.2555	199	75.4499	33	29.0855	24	22.4548	22	21.4679
MSMEG_1396	LprB protein	522	115	42.3622	114	36.0328	135	39.8157	97	39.9505	93	42.5975	110	46.4998	20	19.6537	32	33.381	32	34.8152
MSMEG_1397	TetR family transcriptional regulator	576	699	233.349	733	209.964	981	262.203	434	161.99	443	183.888	485	185.801	189	168.316	146	138.023	164	161.7
MSMEG_1398	30S ribosomal protein S12	375	1918	983.486	2524	1110.51	2486	1020.61	1793	1027.95	1544	984.436	1795	1056.24	32	43.7728	25	36.3019	33	49.9773
MSMEG_1399	30S ribosomal protein S7	471	9965	4068.25	11069	3877.49	11169	3650.77	10167	4640.81	9187	4663.63	10403	4873.79	729	793.948	829	958.415	701	845.253
MSMEG_1401	elongation factor Tu	1191	23209	3747.1	23772	3293.2	23598	3050.38	36393	6569.43	30553	6133.58	34590	6408.66	1046	450.511	930	425.198	886	422.485
MSMEG_1402	hypothetical protein	918	415	86.9273	483	86.8097	472	79.1571	406	95.0834	332	86.4703	392	94.2263	87	48.614	77	45.6739	101	62.4839
MSMEG_1403	cutinase	918	688	144.111	665	119.521	764	128.127	617	144.499	524	136.477	571	137.253	104	58.1133	111	65.8416	101	62.4839
MSMEG_1404	IS1096, tnpA protein	1323	35	5.08697	29	3.61661	39	4.53832	17	2.76255	19	3.43372	17	2.83542	3	1.16318	0	0	2	0.858539
MSMEG_1405	IS1096, tnpR protein	702	0	0	0	0	0	0	0	0	0	0	0	0	0	0	0	0	0	0
MSMEG_1406	hypothetical protein	852	0	0	0	0	0	0	0	0	4	1.12251	2	0.517987	0	0	1	0.639117	0	0
MSMEG_1409	arginine deiminase	1278	19	2.85873	24	3.09845	21	2.52976	12	2.0187	17	3.18046	10	1.72662	0	0	4	1.70431	0	0
MSMEG_1410	3-ketoacyl-ACP reductase	852	97	21.8919	122	23.6257	130	23.4906	140	35.3273	92	25.8178	145	37.5541	30	18.062	25	15.9779	14	9.33207
MSMEG_1411	universal stress protein family protein	882	15	3.27019	24	4.48959	15	2.61826	9	2.19379	26	7.04817	14	3.50258	14	8.14225	15	9.26068	7	4.50733
MSMEG_1412	amino acid permease	1506	57	7.27781	86	9.42187	73	7.46257	75	10.7068	60	9.52572	42	6.15394	115	39.1704	98	35.4341	112	42.236
MSMEG_1413	ornithine--oxo-acid transaminase	1269	118	17.8801	99	12.8717	150	18.1979	130	22.0244	95	17.8992	107	18.6059	279	112.779	306	131.305	249	111.436
MSMEG_1414	amidinotransferase	888	112	24.2525	99	18.3944	99	17.1638	124	30.0213	85	22.8864	82	20.3765	233	134.595	256	156.981	225	143.899
MSMEG_1415	AsnC family transcriptional regulator	447	7	3.01121	7	2.58377	13	4.47741	12	5.77159	6	3.20934	13	6.41748	0	0	1	1.21818	0	0
MSMEG_1416	pyridine nucleotide-disulfide oxidoreductase	1188	703	113.786	719	99.8565	787	101.988	687	124.326	511	102.843	590	109.588	99	42.7468	87	39.877	91	43.5025
MSMEG_1417	glyoxalase	1284	315	47.1733	296	38.0356	366	43.8841	171	28.6321	101	18.8074	121	20.7945	670	267.667	679	287.955	581	256.981
MSMEG_1418	RNA polymerase ECF-type sigma factor	525	58	21.2432	81	25.456	126	36.9489	37	15.1518	37	16.8505	47	19.7546	56	54.716	98	101.645	73	78.9684
MSMEG_1419	hypothetical protein	711	2087	564.422	2351	545.565	2812	608.887	1244	376.16	1117	375.626	1138	353.184	16	11.5434	7	5.36103	14	11.1827
MSMEG_1420	transcriptional regulatory protein	603	69	22.003	68	18.6061	104	26.5526	37	13.1919	39	15.4639	42	15.3695	10	8.50683	10	9.03031	12	11.302
MSMEG_1421	hypothetical protein	159	14	16.931	13	13.4899	17	16.4605	6	8.11289	5	7.51873	7	9.7147	0	0	0	0	0	0
MSMEG_1422	hypothetical protein	309	345	214.69	462	246.688	484	241.145	174	121.063	170	131.541	200	142.824	148	245.691	107	188.558	124	227.905
MSMEG_1423	radical SAM domain-containing protein	1179	1633	266.332	1641	229.646	1840	240.267	1284	234.138	875	177.446	1140	213.363	680	295.856	713	329.303	632	304.434
MSMEG_1424	FMN-dependent dehydrogenase	1200	2041	327.049	1897	260.825	2515	322.662	1642	294.18	1277	254.438	1490	273.989	639	273.152	744	337.607	665	314.724
MSMEG_1425	creatininase subfamily protein	669	363	104.335	399	98.4035	469	107.929	337	108.299	277	98.9977	278	91.6954	79	60.574	65	52.9063	52	44.1435
MSMEG_1426	membrane sugar transferase	1413	566	77.0238	683	79.7521	922	100.457	528	80.3366	432	73.0993	490	76.5213	186	67.5237	225	86.7083	183	73.5527
MSMEG_1427	transmembrane efflux protein	1575	27	3.29635	30	3.14271	27	2.63921	21	2.86655	32	4.85782	31	4.3432	1	0.32569	0	0	4	1.44235
MSMEG_1428	glucose-methanol-choline oxidoreductase	1407	346	47.286	384	45.0299	419	45.847	240	36.6723	235	39.9342	260	40.7763	60	21.8747	54	20.8987	43	17.3566
MSMEG_1429	cytochrome P450-terp	1251	169	25.9765	197	25.982	225	27.6895	190	32.6526	133	25.4194	160	28.2222	10	4.10042	12	5.22329	7	3.17783
MSMEG_1430	TetR family transcriptional regulator	636	133	40.211	134	34.7625	167	40.425	107	36.17	94	35.338	97	33.6545	25	20.1636	18	15.4112	30	26.7888
MSMEG_1431	cytochrome P450-terp	1296	13	1.92881	14	1.78232	26	3.08858	6	0.995331	16	2.9518	9	1.53238	4	1.58322	4	1.68064	1	0.438212
MSMEG_1432	acetylcholinesterase	1587	108	13.0857	145	15.0749	164	15.9095	102	13.818	73	10.9981	96	13.3482	34	10.9897	31	10.6367	25	8.94649
MSMEG_1433	thioesterase	816	6	1.41388	6	1.21318	2	0.377338	7	1.84429	6	1.75806	4	1.08168	0	0	0	0	2	1.39197
MSMEG_1434	hypothetical protein	366	163	85.6362	124	55.899	196	82.4453	165	96.9224	113	73.8191	119	71.7455	27	37.8415	19	28.2678	11	17.0687
MSMEG_1435	30S ribosomal protein S10	306	2268	1425.19	2857	1540.47	2564	1289.99	2082	1462.79	1930	1508.02	2139	1542.47	30	50.2904	59	104.991	53	98.3658
MSMEG_1436	50S ribosomal protein L3	654	3624	1065.52	3949	996.261	3806	895.946	4470	1469.44	3911	1429.82	4655	1570.62	467	366.289	523	435.456	508	441.139
MSMEG_1437	50S ribosomal protein L4	648	3884	1152.54	4216	1073.47	4507	1070.79	4502	1493.66	3911	1443.06	4329	1474.15	284	224.817	321	269.743	289	253.287
MSMEG_1438	50S ribosomal protein L23	303	2069	1313.01	2268	1234.99	2428	1233.66	2255	1600.02	2058	1623.96	2218	1615.28	192	325.045	130	233.626	140	262.407
MSMEG_1439	50S ribosomal protein L2	837	5055	1161.31	5535	1091.08	5338	981.847	7097	1822.93	5652	1614.54	6942	1830.15	530	324.815	662	430.678	489	331.798
MSMEG_1440	30S ribosomal protein S19	282	576	392.757	711	415.991	643	351.037	625	476.488	535	453.603	592	463.235	7	12.7331	14	27.0333	18	36.2504
MSMEG_1441	50S ribosomal protein L22	462	1128	469.481	1229	438.908	1153	384.218	1428	664.519	1220	631.378	1433	684.436	31	34.4195	36	42.4307	41	50.4001
MSMEG_1442	30S ribosomal protein S3	828	3127	726.187	3197	637.054	3077	572.121	3770	978.887	3085	890.833	3793	1010.84	235	145.587	255	167.699	213	146.096
MSMEG_1443	50S ribosomal protein L16	417	2509	1156.95	3581	1416.88	2607	962.489	3177	1637.96	2511	1439.73	3190	1688.04	50	61.5062	61	79.6552	66	89.8871
MSMEG_1444	50S ribosomal protein L29	234	500	410.87	461	325.049	590	388.174	664	610.062	606	619.196	673	634.641	7	15.345	5	11.6352	12	29.1243
MSMEG_1445	30S ribosomal protein S17	297	2196	1421.76	2495	1386.05	2574	1334.27	2750	1990.66	2547	2050.43	2715	2017.17	17	29.3615	18	33.0017	29	55.4538
MSMEG_1446	NTP pyrophosphohydrolase	522	227	83.6192	186	58.7904	230	67.8341	251	103.377	145	66.4155	201	84.9678	3	2.94806	2	2.08631	2	2.17595
MSMEG_1447	MerR family transcriptional regulator	402	37	17.6981	41	16.8276	26	9.95722	67	35.8319	53	31.5226	46	25.2499	5	6.38012	8	10.8364	1	1.41274
MSMEG_1448	integral membrane transporter	1500	274	35.1245	296	32.5585	305	31.304	515	73.8138	388	61.8461	444	65.3161	36	12.3111	34	12.3426	45	17.0377
MSMEG_1450	hypothetical protein	141	1	1.36374	7	8.19111	3	3.27561	0	0	2	3.39143	2	3.12997	0	0	0	0	0	0
MSMEG_1451	arylsulfatase	2352	463	37.8525	523	36.6883	517	33.8411	424	38.757	336	34.1565	401	37.6215	173	37.7306	188	43.5252	188	45.3952
MSMEG_1452	sulfatase-modifying factor 1	891	110	23.7392	116	21.4805	175	30.2379	107	25.8183	102	27.3712	109	26.9946	44	25.3315	44	26.8903	38	24.2212
MSMEG_1453	citrate transporter	1629	124	14.637	125	12.6606	148	13.9872	103	13.5937	84	12.3291	89	12.0558	2	0.629788	7	2.3399	13	4.53223
MSMEG_1454	hypothetical protein	117	1	1.64348	4	5.64076	2	2.63169	2	3.67507	3	6.13066	2	3.77201	0	0	0	0	0	0
MSMEG_1455	multidrug resistance protein	1377	32	4.46855	31	3.71442	46	5.14298	36	5.62069	16	2.77816	22	3.52547	11	4.09774	13	5.14079	16	6.59896
MSMEG_1456	hypothetical protein	1686	54	6.15867	57	5.57803	82	7.48767	87	11.0939	60	8.50874	68	8.8998	8	2.43398	9	2.90673	9	3.03162
MSMEG_1457	hypothetical protein	447	12	5.16208	4	1.47644	5	1.72208	9	4.32869	4	2.13956	4	1.97461	0	0	0	0	1	1.27052
MSMEG_1458	tena/thi-4 family protein	720	11	2.93772	9	2.0624	10	2.13825	9	2.68739	13	4.317	11	3.37123	1	0.712447	1	0.756289	0	0
MSMEG_1459	Rieske (2Fe-2S) domain-containing protein	351	1	0.547827	1	0.470064	5	2.19308	1	0.612512	3	2.04355	1	0.628668	0	0	0	0	0	0
MSMEG_1460	pyridine nucleotide-disulfide oxidoreductase	1227	7	1.09699	3	0.403404	7	0.878303	5	0.876086	6	1.16917	6	1.07903	3	1.25419	7	3.10652	5	2.31428
MSMEG_1461	5-oxovalerate dehydrogenase	1443	7	0.932787	9	1.02906	10	1.0669	5	0.744947	7	1.15985	3	0.458758	4	1.42193	2	0.754717	2	0.787143
MSMEG_1462	ferredoxin	354	4	2.17274	2	0.93216	4	1.73959	0	0	4	2.70165	3	1.87002	1	1.44905	2	3.07643	0	0
MSMEG_1463	gamma-glutamyltranspeptidase	1605	3	0.359416	11	1.13079	12	1.15106	6	0.803707	4	0.595877	3	0.412453	4	1.27841	1	0.33927	9	3.18462
MSMEG_1464	translation initiation inhibitor	495	1	0.388459	1	0.333318	2	0.622036	3	1.30298	0	0	0	0	0	0	1	1.10006	0	0
MSMEG_1465	50S ribosomal protein L14	369	2825	1472.12	3207	1433.96	3024	1261.67	2185	1273.05	2451	1588.14	2367	1415.47	190	264.127	181	267.099	156	240.098
MSMEG_1466	50S ribosomal protein L24	318	724	437.786	868	450.356	630	305.003	683	461.759	690	518.792	782	542.636	59	95.1722	41	70.2064	39	69.651
MSMEG_1467	50S ribosomal protein L5	564	4049	1380.45	3752	1097.61	4088	1115.89	4343	1655.51	4283	1815.69	4397	1720.31	393	357.436	297	286.746	313	315.177
MSMEG_1468	30S ribosomal protein S14	186	3395	3509.76	3502	3106.47	3368	2787.72	4072	4706.7	3296	4236.88	3912	4641.03	38	104.799	28	81.972	24	73.2804
MSMEG_1469	30S ribosomal protein S8	399	7299	3517.56	7837	3240.71	8439	3256.18	8446	4550.92	7450	4464.32	8015	4432.61	1425	1832.01	1552	2118.06	1348	1918.7
MSMEG_1470	50S ribosomal protein L6	540	2768	985.651	2843	868.654	2987	851.593	3921	1561.08	2826	1251.27	3579	1462.5	378	359.073	414	417.471	323	339.702
MSMEG_1471	50S ribosomal protein L18	384	1711	856.78	1612	692.624	2009	805.452	2129	1191.97	1759	1095.23	1916	1101.01	257	343.311	274	388.543	234	346.078
MSMEG_1472	30S ribosomal protein S5	645	2915	869.02	2645	676.596	3221	768.815	3789	1262.95	2734	1013.47	3347	1145.05	237	188.484	276	233.007	236	207.798
MSMEG_1473	50S ribosomal protein L30	186	26	26.8789	21	18.6282	54	44.6963	32	36.9878	38	48.8475	36	42.7089	3	8.27358	5	14.6378	3	9.16005
MSMEG_1474	50S ribosomal protein L15	444	4076	1765.23	3665	1361.93	4927	1708.4	4442	2150.88	4200	2261.72	4226	2100.27	404	466.749	440	539.622	394	503.968
MSMEG_1475	hypothetical protein	981	536	105.062	491	82.5803	594	93.2198	675	147.93	421	102.609	594	133.612	239	124.972	183	101.579	186	107.68
MSMEG_1476	signal peptide peptidase SppA, 67K type	1785	2785	300.011	3213	296.986	3351	289.019	3761	452.988	2915	390.456	3473	429.334	304	87.3616	238	72.6037	219	69.678
MSMEG_1477	major facilitator superfamily protein	1428	4767	641.9	5406	624.614	5992	646.003	2365	356.061	2341	391.963	2370	366.226	169	60.7077	231	88.0854	161	64.0306
MSMEG_1478	transporter LysE family protein	651	322	95.1099	338	85.6642	368	87.0277	115	37.9785	115	42.2366	113	38.3024	1	0.78796	7	5.85514	7	6.1067
MSMEG_1479	methyltransferase, , family protein	912	594	125.24	794	143.645	751	126.776	696	164.073	605	158.611	692	167.433	51	28.6854	69	41.1978	61	37.9861
MSMEG_1480	methyltransferase	897	218	46.732	260	47.8239	245	42.0498	317	75.9781	190	50.6446	280	68.8802	20	11.4373	21	12.7481	30	18.9941
MSMEG_1481	methyltransferase	915	111	23.3267	155	27.9495	161	27.0892	172	40.4137	170	44.4221	173	41.7209	29	16.2578	50	29.7556	43	26.6893
MSMEG_1482	methyltransferase	915	347	72.9221	380	68.5214	399	67.134	350	82.2372	263	68.7237	362	87.3004	11	6.16676	24	14.2827	12	7.44818
MSMEG_1483	preprotein translocase subunit SecY	1326	4195	608.33	4762	592.529	5004	580.984	3718	602.82	3835	691.502	4147	690.111	426	164.798	393	161.387	344	147.335
MSMEG_1484	adenylate kinase	546	1666	586.723	1758	531.239	1864	525.586	1403	552.442	1046	458.048	1340	541.553	152	142.803	163	162.561	181	188.268
MSMEG_1485	methionine aminopeptidase	798	1874	451.562	2020	417.65	2200	424.434	1815	488.985	1505	450.926	1718	475.061	327	210.199	323	220.404	290	206.388
MSMEG_1486	RNA polymerase sigma factor SigL	543	72	25.4967	99	30.0815	97	27.5019	70	27.7153	83	36.5468	55	22.3507	3	2.83404	2	2.00563	3	3.1377
MSMEG_1487	hypothetical protein	732	50	13.1344	62	13.9748	81	17.0359	42	12.3356	47	15.3518	48	14.4697	7	4.90537	5	3.71945	9	6.98266
MSMEG_1488	acetolactate synthase	1731	15	1.66627	11	1.04848	10	0.889393	5	0.621004	14	1.93376	8	1.01982	4	1.18535	2	0.629148	3	0.984269
MSMEG_1489	hypothetical protein	681	6	1.69416	7	1.69596	13	2.93891	13	4.1041	4	1.40438	9	2.91625	0	0	1	0.799601	3	2.50186
MSMEG_1490	3-oxoacyl-ACP synthase	1023	7	1.31575	21	3.38694	18	2.70887	7	1.47111	11	2.57092	8	1.72561	4	2.00572	4	2.12914	0	0
MSMEG_1491	histidinol-phosphate aminotransferase 2	1014	12	2.27559	13	2.11529	18	2.73291	18	3.81642	3	0.707384	8	1.74093	1	0.50588	6	3.22206	6	3.36049
MSMEG_1492	MarR family transcriptional regulator	522	191	70.358	153	48.3598	208	61.3456	138	56.8369	108	49.4681	125	52.8407	167	164.109	153	159.603	131	142.525
MSMEG_1493	sensor histidine kinase	1242	106	16.411	124	16.4727	150	18.5935	84	14.5405	70	13.4756	95	16.8784	54	22.3027	55	24.1136	35	16.0043
MSMEG_1494	transcriptional regulatory protein DegU	663	65	18.8517	67	16.6734	86	19.9699	49	15.8893	61	21.9982	37	12.3145	25	19.3425	26	21.354	23	19.7017
MSMEG_1495	HAD-superfamily hydrolase	825	4	0.932302	3	0.599972	4	0.746443	5	1.30298	2	0.579626	1	0.26747	4	2.48709	4	2.64014	3	2.06518
MSMEG_1496	3-hydroxyisobutyrate dehydrogenase	873	82	18.0614	93	17.5765	103	18.1641	84	20.6865	72	19.7192	91	23.0015	159	93.4261	138	86.0766	159	103.436
MSMEG_1497	acyl-CoA dehydrogenase	1188	19	3.0753	21	2.91653	28	3.62854	21	3.80036	30	6.03777	24	4.45783	25	10.7947	19	8.70878	17	8.12685
MSMEG_1498	methylmalonate-semialdehyde dehydrogenase	1521	143	18.0783	174	18.8749	142	14.3731	104	14.7003	103	16.1912	119	17.2642	60	20.2352	59	21.1224	55	20.5363
MSMEG_1499	oxygenase	1506	24	3.06434	9	0.98601	20	2.04454	15	2.14135	18	2.85772	22	3.22349	17	5.79041	4	1.44629	5	1.88554
MSMEG_1500	TetR family transcriptional regulator	600	11	3.52527	16	4.3998	18	4.61862	19	6.80807	11	4.38342	16	5.88434	3	2.56481	7	6.35283	3	2.83962
MSMEG_1501	methyltransferase, , family protein	855	158	35.5338	180	34.7352	198	35.6525	159	39.9809	154	43.0652	149	38.4546	154	92.3932	144	91.71	118	78.3801
MSMEG_1502	ABC transporter ATP-binding protein	876	50	10.9753	59	11.1125	54	9.49031	43	10.5532	73	19.9246	77	19.3961	53	31.0354	76	47.2422	56	36.3056
MSMEG_1503	antibiotic ABC transporter transmembrane protein	714	41	11.0417	40	9.24327	48	10.3498	27	8.12993	32	10.7158	29	8.96249	120	86.2121	101	77.0271	123	97.8355
MSMEG_1504	antibiotic ABC transporter transmembrane protein	759	104	26.3477	97	21.086	120	24.3405	79	22.3773	49	15.4357	78	22.6768	191	129.085	176	126.267	174	130.196
MSMEG_1505	integral membrane protein	879	66	14.438	108	20.2721	134	23.4696	72	17.6102	78	21.2167	88	22.0914	36	21.0087	38	23.5405	32	20.6753
MSMEG_1506	TetR family transcriptional regulator	669	114	32.7665	91	22.4429	138	31.7573	80	25.709	80	28.5914	88	29.0259	37	28.3701	39	31.7438	54	45.8413
MSMEG_1507	D-aminopeptidase	1110	5	0.866159	10	1.48642	3	0.416092	6	1.16212	4	0.861606	5	0.993976	4	1.84851	5	2.45283	1	0.511643
MSMEG_1508	amino acid permease	1425	6	0.809631	14	1.62098	11	1.18842	6	0.905228	5	0.838932	3	0.464553	1	0.359973	1	0.382125	2	0.797085
MSMEG_1509	TetR family transcriptional regulator	597	23	7.40806	39	10.7784	37	9.54153	26	9.36312	29	11.6144	29	10.719	12	10.3108	6	5.47264	9	8.56166
MSMEG_1510	dTDP-4-dehydrorhamnose 3,5-epimerase	606	426	135.172	446	121.43	485	123.214	532	188.738	484	190.961	507	184.614	45	38.0912	69	62.0007	41	38.4239
MSMEG_1511	oxidoreductase	699	14	3.85125	23	5.42893	22	4.84547	31	9.53468	28	9.57751	25	7.89208	5	3.66926	5	3.89505	3	2.43744
MSMEG_1512	dTDP-glucose 4,6-dehydratase	996	2574	496.935	3259	539.869	3109	480.565	2528	545.681	1723	413.616	2294	508.233	488	251.331	403	220.326	410	233.784
MSMEG_1513	hypothetical protein	852	2469	557.227	2721	526.93	2897	523.479	1352	341.16	1005	282.032	1247	322.965	93	55.9923	95	60.7161	48	31.9957
MSMEG_1514	hypothetical protein	897	1071	229.587	1328	244.27	1215	208.533	535	128.228	480	127.944	573	140.958	90	51.4678	114	69.2042	103	65.213
MSMEG_1515	two-component sensor histidine kinase	1473	3036	396.323	3850	431.243	3596	375.844	2060	300.667	2048	332.429	2139	320.433	212	73.8275	228	84.2854	196	75.5689
MSMEG_1516	thioredoxin reductase	1659	5197	602.361	5624	559.323	6245	579.531	3540	458.752	3446	496.639	3658	486.548	746	230.663	640	210.065	703	240.657
MSMEG_1517	hypothetical protein	1581	404	49.136	510	53.2233	539	52.4865	394	53.5779	311	47.0327	333	46.4773	113	36.6633	117	40.2971	115	41.31
MSMEG_1518	hypothetical protein	498	52	20.0782	58	19.216	43	13.2932	39	16.8367	33	15.8437	49	21.7118	0	0	1	1.09343	2	2.28082
MSMEG_1519	translation initiation factor IF-1	222	4907	4250.24	7395	5496.03	6619	4590.18	3642	3527.02	3595	3871.84	3762	3739.34	190	439.022	168	412.075	146	373.499
MSMEG_1520	50S ribosomal protein L36	114	1337	2255.16	1836	2657.24	1758	2374.13	1165	2197.06	1042	2185.42	1236	2392.45	57	256.481	27	128.967	34	169.381
MSMEG_1521	30S ribosomal protein S13	375	1881	964.513	2256	992.594	2148	881.848	2274	1303.71	2039	1300.04	2382	1401.65	76	103.96	58	84.2203	55	83.2954
MSMEG_1522	30S ribosomal protein S11	417	2586	1192.46	3259	1289.47	2517	929.261	3550	1830.26	3080	1765.98	3604	1907.12	92	113.171	158	206.32	112	152.536
MSMEG_1523	30S ribosomal protein S4	606	4489	1424.39	4995	1359.96	4292	1090.38	4681	1660.69	4673	1843.72	5099	1856.7	401	339.435	310	278.554	319	298.956
MSMEG_1524	DNA-directed RNA polymerase subunit alpha	1053	6072	1108.8	6597	1033.67	6097	891.412	7310	1492.49	7239	1643.7	8062	1689.44	534	260.135	542	280.279	474	255.646
MSMEG_1525	50S ribosomal protein L17	600	3211	1029.06	4251	1168.97	3673	942.454	3258	1167.4	3371	1343.32	3573	1314.05	85	72.6696	89	80.7716	100	94.6539
MSMEG_1526	cutinase	693	2505	695.065	2815	670.207	3187	708.01	2021	626.981	1506	519.593	1903	605.946	224	165.806	212	166.58	196	160.625
MSMEG_1527, hisT	tRNA pseudouridine synthase A	876	138	30.2918	153	28.8172	174	30.5799	157	38.5316	146	39.8493	147	37.029	13	7.61245	12	7.45929	13	8.42809
MSMEG_1528	cutinase	675	1457	415.056	1306	319.23	1715	391.157	1109	353.223	863	305.688	1017	332.465	609	462.806	568	458.21	563	473.69
MSMEG_1529	serine esterase, cutinase	636	800	241.871	901	233.739	750	181.549	674	227.837	472	177.442	596	206.784	65	52.4254	66	56.5076	45	40.1833
MSMEG_1530	integral membrane protein	1080	374	66.5884	436	66.608	438	62.4369	491	97.7415	475	105.158	485	99.0938	29	13.774	41	20.6719	39	20.5083
MSMEG_1531	hypothetical protein	561	158	54.1558	135	39.704	187	51.318	122	46.754	96	40.9148	114	44.8405	29	26.5168	35	33.9723	18	18.2221
MSMEG_1532	antibiotic biosynthesis monooxygenase	321	4	2.3961	12	6.16794	16	7.67371	4	2.67902	8	5.95877	2	1.37484	0	0	0	0	0	0
MSMEG_1533	subtilase	1329	3	0.434057	5	0.620739	0	0	2	0.323539	2	0.359813	1	0.166037	1	0.385976	0	0	3	1.28199
MSMEG_1534	hypothetical protein	1377	26	3.6307	39	4.67299	41	4.58396	19	2.96648	11	1.90999	18	2.88448	5	1.86261	3	1.18634	10	4.12435
MSMEG_1535	hypothetical protein	1314	11	1.60971	21	2.63686	9	1.05448	6	0.981697	4	0.727841	3	0.503796	2	0.780764	2	0.82881	4	1.72884
MSMEG_1536	ftsk/SpoIIIE family protein	3636	60	3.17306	83	3.76633	74	3.13328	40	2.36514	40	2.63031	42	2.54891	19	2.68049	7	1.04832	8	1.24956
MSMEG_1537	hypothetical protein	1107	16	2.77922	11	1.63949	27	3.75497	6	1.16527	6	1.29591	11	2.19267	1	0.46338	0	0	6	3.07818
MSMEG_1538	hypothetical protein	312	16	9.86089	22	11.6341	18	8.88196	6	4.13445	16	12.2613	4	2.82901	0	0	0	0	0	0
MSMEG_1539	hypothetical protein	297	9	5.82689	7	3.88871	21	10.8856	1	0.723877	2	1.61007	3	2.22891	0	0	1	1.83343	1	1.9122
MSMEG_1540	ATP-dependent RNA helicase	1383	2211	307.41	2678	319.486	2474	275.403	2157	335.312	2038	352.333	2503	399.363	848	314.528	906	356.719	813	333.855
MSMEG_1541	hypothetical protein	126	0	0	0	0	0	0	0	0	0	0	0	0	0	0	0	0	0	0
MSMEG_1542	transcriptional regulator	1272	1079	163.112	1240	160.842	1619	195.952	931	157.356	793	149.059	879	152.486	154	62.1039	143	61.2166	125	55.8101
MSMEG_1543	eptc-inducible aldehyde dehydrogenase	1545	408	50.7788	528	56.3857	539	53.7095	297	41.3285	248	38.3791	258	36.8485	74	24.5691	42	14.8027	31	11.3952
MSMEG_1544	PduO protein	399	179	86.2643	153	63.2677	228	87.9737	78	42.0284	63	37.7519	74	40.9249	8	10.285	10	13.6473	16	22.7739
MSMEG_1545	hypothetical protein	699	67	18.431	49	11.566	97	21.3641	43	13.2255	50	17.1027	41	12.943	17	12.4755	4	3.11604	8	6.49984
MSMEG_1546	coenzyme B12-dependent glycerol dehydrogenase small subunit	429	132	59.1653	130	49.9977	166	59.5719	43	21.5493	47	26.1946	31	15.9453	11	13.1529	6	7.61578	14	18.5336
MSMEG_1547	glycerol dehydratase large subunit	1713	349	39.1759	322	31.0143	377	33.8824	148	18.5749	87	12.1432	138	17.7767	170	50.9069	185	58.8077	121	40.116
MSMEG_1548	propanediol utilization: dehydratase, medium subunit	603	101	32.2073	102	27.9091	116	29.6163	46	16.4007	21	8.32671	41	15.0036	43	36.5794	47	42.4425	22	20.7203
MSMEG_1550	PduH protein	342	12	6.74692	9	4.3419	18	8.10284	5	3.14315	2	1.39822	5	3.22606	5	7.49944	7	11.1453	3	4.98178
MSMEG_1551	hypothetical protein	195	0	0	1	0.846114	3	2.36852	0	0	0	0	0	0	0	0	0	0	0	0
MSMEG_1552	ethanolamine permease	1413	207	28.1695	220	25.6888	276	30.0717	147	22.3664	144	24.3664	158	24.6742	146	53.0024	151	58.1909	167	67.1219
MSMEG_1553	ethanolamine ammonia-lyase, large subunit	1416	193	26.2087	195	22.7214	256	27.8335	143	21.7117	121	20.4312	109	16.986	322	116.648	332	127.672	340	136.366
MSMEG_1554	ethanolamine ammonia-lyase small subunit	777	70	17.3232	74	15.7136	81	16.0492	39	10.7911	41	12.6164	47	13.3477	36	23.7666	30	21.0242	23	16.8111
MSMEG_1556	50S ribosomal protein L13	444	15398	6668.56	18079	6718.23	17834	6183.81	16154	7822.01	10490	5648.9	14047	6981.19	488	563.796	456	559.245	396	506.526
MSMEG_1557	30S ribosomal protein S9	453	4253	1805.29	5333	1942.39	5084	1727.82	4357	2067.81	3545	1871.07	4277	2083.39	399	451.814	424	509.669	332	416.226
MSMEG_1558	hypothetical protein	465	1902	786.517	2158	765.706	2099	694.945	1236	571.461	1038	533.723	1275	605.043	93	102.592	70	81.972	110	134.347
MSMEG_1559	phosphoglucosamine mutase	1362	890	125.65	972	117.748	1213	137.112	892	140.802	755	132.538	839	135.929	332	125.039	275	109.945	281	117.171
MSMEG_1560	hypothetical protein	309	26	16.1795	31	16.5526	40	19.9293	29	20.1772	26	20.1181	25	17.853	2	3.32014	1	1.76223	3	5.51382
MSMEG_1561	LysR family transcriptional regulator	891	590	127.328	724	134.068	869	150.153	582	140.432	409	109.753	571	141.412	492	283.252	513	313.516	467	297.666
MSMEG_1563	short-chain dehydrogenase/reductase SDR	798	35	8.43366	33	6.82299	37	7.13821	45	12.1236	25	7.49046	32	8.84862	17	10.9278	22	15.012	6	4.2701
MSMEG_1564	lignostilbene-alpha,beta-dioxygenase	1476	8	1.04221	13	1.45318	11	1.14735	12	1.7479	9	1.4579	7	1.0465	0	0	1	0.368921	0	0
MSMEG_1565	TetR family transcriptional regulator	624	812	250.22	952	251.719	1240	305.934	551	189.84	467	178.939	468	165.497	468	384.722	506	441.556	501	455.977
MSMEG_1566	oxidoreductase	1044	207	38.1259	233	36.823	268	39.5207	145	29.8599	144	32.9787	143	30.2249	23	11.3009	6	3.12947	18	9.79178
MSMEG_1567	hypothetical protein	852	369	83.2794	350	67.7785	501	90.5292	341	86.0471	252	70.7184	325	84.1729	38	22.8786	43	27.482	51	33.9954
MSMEG_1568	glucosamine--fructose-6-phosphate aminotransferase	1887	2902	295.717	3245	283.731	3717	303.257	2791	317.987	2461	311.825	2783	325.439	452	122.872	343	98.9788	334	100.523
MSMEG_1569	hypothetical protein	210	0	0	4	3.14271	0	0	0	0	0	0	1	1.05077	0	0	0	0	0	0
MSMEG_1570	carboxylesterase	939	242	49.5565	244	42.8734	274	44.9237	177	40.5256	200	50.9256	219	51.4644	81	44.2491	53	30.7348	75	45.3613
MSMEG_1571	integral membrane protein	984	6	1.17248	5	0.838376	9	1.40811	1	0.218487	2	0.485967	4	0.897002	0	0	2	1.10676	2	1.15432
MSMEG_1572	GntR family transcriptional regulator	1404	27	3.69783	39	4.58312	41	4.4958	19	2.90943	25	4.2574	32	5.02935	2	0.730715	12	4.65409	5	2.02252
MSMEG_1573	carbohydrate kinase	1413	490	66.6814	519	60.6023	654	71.2568	446	67.86	353	59.7316	396	61.8417	362	131.417	211	81.3131	288	115.755
MSMEG_1574	glutamate decarboxylase	1380	701	97.6764	758	90.6262	817	91.1452	736	114.662	480	83.1637	619	98.9784	135	50.1811	124	48.9286	124	51.0308
MSMEG_1575	alanine racemase	1170	1249	205.271	1368	192.914	1726	227.115	1161	213.338	820	167.571	1044	196.899	803	352.059	711	330.905	704	341.725
MSMEG_1576	alpha/beta hydrolase	1059	476	86.4294	564	87.8713	750	109.033	482	97.8526	368	83.0852	512	106.685	185	89.6109	167	85.8698	134	71.8619
MSMEG_1577	hypothetical protein	468	131	53.824	195	68.7468	142	46.7125	115	52.8291	88	44.9582	95	44.7926	87	95.3583	104	121.006	119	144.408
MSMEG_1578	peptidase M22, glycoprotease	645	214	63.7977	219	56.0206	246	58.7173	153	50.998	142	52.6381	171	58.5012	144	114.522	113	95.3979	121	106.541
MSMEG_1579	ribosomal-protein-alanine acetyltransferase	477	65	26.2027	74	25.5963	52	16.7832	60	27.043	60	30.0749	66	30.5319	1	1.07539	7	7.99098	0	0
MSMEG_1580	DNA-binding/iron metalloprotein/AP endonuclease	1023	352	66.1634	298	48.0623	433	65.1633	307	64.5185	227	53.0545	287	61.9063	76	38.1086	43	22.8883	52	28.868
MSMEG_1581	hypothetical protein	450	39	16.6649	65	23.8322	81	27.7117	49	23.4102	54	28.6915	43	21.0855	2	2.27983	2	2.42012	0	0
MSMEG_1582	co-chaperonin GroES	303	1102	699.342	1356	738.381	1263	641.729	1268	899.701	1479	1167.07	1338	974.411	2	3.38589	1	1.79712	0	0
MSMEG_1583	molecular chaperone GroEL	1623	14533	1721.82	13761	1398.93	15002	1423.05	15750	2086.33	11933	1757.93	14574	1981.48	1055	333.441	1097	368.051	1032	361.119
MSMEG_1584	hypothetical protein	471	38	15.5136	31	10.8594	35	11.4403	28	12.7808	20	10.1527	16	7.49597	0	0	0	0	1	1.20578
MSMEG_1585	cupin	564	45	15.3421	49	14.3344	50	13.6484	37	14.1041	27	11.4461	44	17.2148	1	0.909507	2	1.93095	5	5.03478
MSMEG_1586	beta-lactamase	1125	4	0.683688	9	1.31994	7	0.957935	2	0.382207	3	0.637588	6	1.17687	0	0	1	0.484025	0	0
MSMEG_1587	alpha/beta hydrolase	981	2	0.392023	1	0.168188	1	0.156936	0	0	0	0	1	0.224936	2	1.04579	1	0.555074	0	0
MSMEG_1588	hypothetical protein	336	2	1.14457	3	1.47315	5	2.29098	1	0.639856	2	1.42319	3	1.9702	1	1.52667	0	0	0	0
MSMEG_1589	hypothetical protein	1044	6	1.1051	10	1.58039	6	0.884793	5	1.02965	2	0.458038	3	0.634088	0	0	0	0	2	1.08798
MSMEG_1590	hypothetical protein	312	0	0	0	0	0	0	0	0	0	0	0	0	0	0	0	0	0	0
MSMEG_1591	TnpC protein	1404	0	0	0	0	0	0	0	0	0	0	0	0	0	0	0	0	1	0.404504
MSMEG_1592	hypothetical protein	804	214	51.181	309	63.4112	291	55.7221	226	60.433	158	46.9865	168	46.1086	25	15.9503	32	21.6728	22	15.5402
MSMEG_1593	hypothetical protein	165	4	4.66151	11	10.9995	2	1.86611	3	3.90894	1	1.44906	0	0	2	6.21772	1	3.30017	0	0
MSMEG_1594	enoyl-CoA hydratase	798	505	121.686	642	132.738	708	136.591	401	108.035	301	90.1852	356	98.441	173	111.206	255	174.003	257	182.903
MSMEG_1595	oxidoreductase	732	35	9.19407	35	7.88898	38	7.99214	14	4.11186	13	4.24623	18	5.42613	0	0	4	2.97556	3	2.32755
MSMEG_1596	transcriptional regulator	570	67	22.6022	61	17.6571	90	24.3085	55	20.7448	38	15.9397	45	17.4207	10	8.99933	18	17.1956	18	17.9344
MSMEG_1597	transcription factor WhiB	291	142	93.8309	155	87.8825	224	118.507	127	93.8279	103	84.6283	94	71.2793	23	40.5434	15	28.0685	20	39.0325
MSMEG_1598	hypothetical protein	807	69	16.4409	45	9.20032	82	15.6434	39	10.3899	61	18.0729	33	9.02338	2	1.27128	6	4.04853	1	0.703746
MSMEG_1599	RNA polymerase sigma factor SigD	579	2119	703.725	2941	838.07	3290	874.798	2014	747.829	1878	775.512	2130	811.764	998	884.173	1029	967.736	1048	1027.95
MSMEG_1600	hypothetical protein	1200	1032	165.367	1200	164.992	1289	165.372	944	169.127	777	154.814	891	163.842	565	241.52	513	232.786	565	267.397
MSMEG_1601	hypothetical protein	411	3141	1469.52	4798	1926.11	4180	1565.76	3504	1832.92	3477	2022.71	3693	1982.74	245	305.78	262	347.12	218	301.234
MSMEG_1602	inosine 5'-monophosphate dehydrogenase	1542	4418	550.924	4957	530.394	5277	526.858	4550	634.379	3396	526.569	4297	614.907	2874	956.065	2881	1017.37	2836	1044.51
MSMEG_1603	inosine 5-monophosphate dehydrogenase	1128	3099	528.279	3511	513.553	3986	544.025	3050	581.316	2461	521.644	2734	534.833	1794	815.828	1481	714.934	1513	761.762
MSMEG_1604	FAD dependent oxidoreductase	1737	1446	160.073	1666	158.248	1970	174.605	1588	196.55	1152	158.571	1498	190.301	252	74.4194	205	64.265	214	69.9687
MSMEG_1605	phosphate transporter regulatory protein PhoU	660	2535	738.558	2532	632.971	3647	850.712	979	318.904	902	326.764	981	327.985	572	444.567	481	396.845	538	462.944
MSMEG_1606	benzoylformate decarboxylase	1614	141	16.7983	194	19.8318	174	16.5973	55	7.32623	59	8.74017	59	8.06635	16	5.08513	10	3.37378	11	3.87061
MSMEG_1607	tautomerase	420	83	37.9996	99	38.891	114	41.7875	37	18.9397	34	19.3554	24	12.6093	19	23.2054	22	28.5229	15	20.283
MSMEG_1608	glycosyl transferase family protein	2364	298	24.2393	343	23.9392	338	22.012	251	22.8269	213	21.5429	251	23.4291	35	7.59462	26	5.98889	33	7.92786
MSMEG_1610	GMP synthase	1563	1515	186.382	1600	168.898	1877	184.883	1636	225.033	1286	196.722	1575	222.357	1556	510.665	1652	575.534	1551	563.563
MSMEG_1611	TetR family transcriptional regulator	678	441	125.072	486	118.269	627	142.373	536	169.964	471	166.097	468	152.316	185	139.968	137	110.03	135	113.082
MSMEG_1612	extracellular solute-binding protein	858	48	10.7573	64	12.3071	82	14.7135	44	11.0252	55	15.3266	53	13.6307	6	3.58715	7	4.44254	4	2.64766
MSMEG_1613	polar amino acid ABC transporter inner membrane protein	792	10	2.42787	14	2.91653	18	3.49895	10	2.71454	15	4.52833	15	4.17922	5	3.2384	3	2.06261	0	0
MSMEG_1614	glutamine transport ATP-binding protein GlnQ	798	30	7.22885	23	4.75542	31	5.98067	18	4.84943	25	7.49046	13	3.59475	1	0.64281	2	1.36473	2	1.42337
MSMEG_1615	gamma-glutamyltranspeptidase	1575	64	7.81358	77	8.06629	67	6.54915	52	7.09813	59	8.9566	40	5.60413	10	3.2569	8	2.76586	3	1.08176
MSMEG_1617	kumamolisin	1653	713	82.9406	806	80.45	910	84.7538	475	61.7792	457	66.1021	449	59.938	45	13.9645	29	9.55312	33	11.3379
MSMEG_1618	hypothetical protein	291	931	615.187	906	513.687	979	517.941	570	421.118	492	404.244	624	473.173	3	5.28827	0	0	1	1.95163
MSMEG_1619	hypothetical protein	126	0	0	0	0	2	2.44371	0	0	0	0	0	0	1	4.07113	0	0	0	0
MSMEG_1620	hypothetical protein	708	1	0.271592	3	0.69912	2	0.434898	3	0.910981	2	0.675411	4	1.24668	0	0	0	0	1	0.802152
MSMEG_1621	pyrimidine-specific ribonucleoside hydrolase RihA	1053	155	28.3044	190	29.7707	156	22.808	135	27.563	140	31.7886	148	31.0143	17	8.28144	19	9.82529	21	11.3261
MSMEG_1622	DNA repair polymerase	1578	20	2.4371	9	0.941021	19	1.85369	12	1.63492	7	1.06063	8	1.11869	51	16.5786	43	14.8382	25	8.99752
MSMEG_1623	short chain dehydrogenase	2037	87	8.21257	81	6.56081	79	5.97072	108	11.3987	94	11.0334	109	11.8077	19	4.78462	14	3.74246	15	4.18206
MSMEG_1624	universal stress protein family protein	888	6	1.29924	4	0.743209	16	2.77394	2	0.484215	0	0	8	1.98795	3	1.73298	4	2.45283	0	0
MSMEG_1625	amino acid transporter	1569	4	0.490216	13	1.36705	26	2.55118	1	0.137025	9	1.37149	7	0.984473	9	2.94242	1	0.347054	5	1.80983
MSMEG_1626	DNA-binding protein	882	91	19.8392	121	22.635	102	17.8042	52	12.6752	51	13.8253	66	16.5122	3	1.74477	4	2.46951	7	4.50733
MSMEG_1627	hypothetical protein	159	16	19.3497	27	28.0176	26	25.1749	20	27.043	25	37.5937	19	26.3685	8	25.8094	4	13.6988	2	7.14369
MSMEG_1628	oxidoreductase, short chain dehydrogenase/reductase	852	5	1.12845	5	0.968265	5	0.903485	5	1.26169	1	0.280629	3	0.776981	0	0	0	0	0	0
MSMEG_1629	hypothetical protein	1170	577	94.8289	740	104.354	777	102.241	664	122.012	414	84.6031	508	95.8091	86	37.7049	108	50.2641	90	43.6864
MSMEG_1630	2,5-dichloro-2,5-cyclohexadiene-1,4-diol dehydrogenase	792	0	0	5	1.04162	5	0.971931	2	0.542908	5	1.50944	3	0.835843	0	0	0	0	0	0
MSMEG_1631	DNA-binding protein	855	110	24.7387	116	22.3849	129	23.2281	98	24.6423	85	23.7697	134	34.5834	35	20.9984	54	34.3912	34	22.5841
MSMEG_1632	hypothetical protein	891	218	47.0467	235	43.5165	240	41.4691	131	31.6093	125	33.5432	114	28.2329	36	20.7257	43	26.2791	36	22.9464
MSMEG_1633	error-prone DNA polymerase	3288	93	5.43878	102	5.11838	139	6.50839	56	3.66166	82	5.96285	90	6.04003	159	24.8056	129	21.3638	157	27.118
MSMEG_1634	forkhead-associated protein	600	491	157.355	449	123.469	729	187.054	272	97.4628	194	77.3076	213	78.3352	33	28.2129	29	26.3189	19	17.9842
MSMEG_1635	nitroreductase	642	3504	1049.49	4383	1126.42	4147	994.465	4627	1549.48	3712	1382.43	4507	1549.11	234	186.967	223	189.143	173	153.039
MSMEG_1636	TrmH family RNA methyltransferase	465	45	18.6085	59	20.9345	66	21.8515	31	14.3328	28	14.3972	26	12.3381	7	7.72201	4	4.68411	3	3.66402
MSMEG_1637	sensor signal transduction histidine kinase	2784	1832	126.534	2151	127.478	2544	140.682	1294	99.9278	1089	93.5256	1229	97.4117	607	111.842	404	79.0191	474	96.6938
MSMEG_1638	roadblock/LC7 domain-contain protein	408	152	71.6365	177	71.5776	199	75.0903	102	53.7479	62	36.3332	81	43.808	15	18.8589	24	32.0311	16	22.2715
MSMEG_1639	hypothetical protein	366	87	45.7076	94	42.3751	108	45.429	91	53.4542	67	43.7689	57	34.3655	5	7.00768	1	1.48778	1	1.5517
MSMEG_1640	ATP/GTP-binding protein	582	667	220.371	910	257.978	842	222.731	377	139.264	485	199.246	390	147.867	208	183.327	183	171.218	215	209.8
MSMEG_1641	hypothetical protein	576	546	182.272	668	191.345	840	224.516	297	110.855	324	134.491	313	119.909	120	106.867	112	105.88	113	111.416
MSMEG_1642	ABC transporter ATP-binding protein	2700	6284	447.531	7090	433.258	7489	427.022	6155	490.101	5132	454.459	6003	490.606	2418	459.386	2453	494.714	2328	489.676
MSMEG_1643	hypothetical protein	1770	663	72.0263	622	57.9804	854	74.2806	648	78.7088	525	70.9182	599	74.6762	158	45.7898	163	50.1458	133	42.6745
MSMEG_1644	hypothetical protein	906	79	16.7668	108	19.668	102	17.3326	86	20.4076	73	19.2649	83	20.2152	45	25.4782	42	25.243	31	19.4323
MSMEG_1645	NADH:flavin oxidoreductase	1221	94	14.8034	99	13.3778	88	11.0958	75	13.2059	91	17.8196	69	12.4699	24	10.0828	18	8.02744	22	10.2329
MSMEG_1646	23S rRNA (adenine(2058)-N(6))-methyltransferase Erm(38)	1161	382	63.2677	382	54.2869	390	51.7158	211	39.0725	167	34.3919	188	35.7318	2	0.883656	3	1.40705	7	3.42417
MSMEG_1647	bifunctional 5,10-methylene-tetrahydrofolate dehydrogenase/ 5,10-methylene-tetrahydrofolate cyclohydrolase	852	1243	280.532	1402	271.501	1696	306.462	1338	337.628	1004	281.751	1209	313.123	1615	972.34	1520	971.458	1515	1009.86
MSMEG_1648	transcriptional regulator	618	11	3.42259	14	3.73769	11	2.74028	10	3.47883	3	1.16066	22	7.8553	0	0	0	0	1	0.91897
MSMEG_1649	FAD dependent oxidoreductase	1545	104	12.9436	102	10.8927	129	12.8544	129	17.9508	143	22.1299	122	17.4245	33	10.9565	51	17.9747	39	14.3359
MSMEG_1650	methyltransferase type 11	738	377	98.2281	422	94.3452	404	84.2783	297	86.521	277	89.7419	304	90.8962	23	15.9866	34	25.0867	22	16.93
MSMEG_1651	homoserine O-acetyltransferase	1143	446	75.0308	452	65.2463	533	71.7913	428	80.5043	322	67.3568	355	68.5347	173	77.6399	126	60.0267	144	71.5494
MSMEG_1652	O-acetylhomoserine aminocarboxypropyltransferase	1332	818	118.086	916	113.463	1056	122.054	822	132.675	614	110.214	733	121.431	204	78.5618	207	84.6226	186	79.3046
MSMEG_1653	hypothetical protein	120	18	28.8431	53	72.8716	36	46.1862	25	44.7899	30	59.7739	30	55.1656	7	29.9228	14	63.5283	3	14.1981
MSMEG_1654	isocitrate dehydrogenase	2232	7603	655	8541	631.362	8426	581.19	9213	887.418	7286	780.489	8464	836.778	1329	305.433	1548	377.656	1365	347.319
MSMEG_1655	alpha/beta hydrolase	840	155	35.4816	128	25.1417	143	26.2088	263	67.3128	221	62.9049	271	71.19	12	7.32803	10	6.48248	9	6.08489
MSMEG_1656	exodeoxyribonuclease III	822	119	27.8372	190	38.1369	192	35.96	199	52.0478	150	43.6306	177	47.5149	33	20.5934	36	23.8479	30	20.7271
MSMEG_1657	tryptophanyl-tRNA synthetase	1017	1050	198.527	1270	206.038	1296	196.189	947	200.194	837	196.778	1000	216.974	197	99.3643	169	90.4869	143	79.8555
MSMEG_1658	ribonuclease	1038	2180	403.84	2389	379.737	2803	415.735	1183	245.024	1019	234.719	1117	237.457	469	231.772	479	251.28	430	235.267
MSMEG_1659	multidrug resistance protein, SMR family protein	318	185	111.865	268	139.05	257	124.422	151	102.087	130	97.7435	165	114.495	56	90.3329	34	58.22	44	78.5806
MSMEG_1660	oxidoreductase, 2-nitropropane dioxygenase	870	173	38.2365	156	29.5848	234	41.4083	109	26.9357	77	21.1613	116	29.4217	46	27.1221	48	30.0429	51	33.2921
MSMEG_1661	D-alanyl-D-alanine carboxypeptidase	1194	960	154.603	1053	145.508	1172	151.117	469	84.4481	373	74.6924	386	71.3365	409	175.713	323	147.305	330	156.964
MSMEG_1662	hypothetical protein	1386	1464	203.109	1676	199.515	1683	186.944	1804	279.83	1727	297.921	1719	273.679	175	64.7679	169	66.3963	185	75.8051
MSMEG_1663	AsnC family transcriptional regulator	471	62	25.3117	92	32.2278	76	24.8418	58	26.4745	82	41.626	72	33.7319	1	1.08909	2	2.31222	2	2.41156
MSMEG_1664	hypothetical protein	291	1	0.660781	2	1.13397	0	0	0	0	1	0.821634	0	0	0	0	0	0	0	0
MSMEG_1665	gamma-aminobutyraldehyde dehydrogenase	1482	348	45.1525	386	42.9737	410	42.5918	458	66.4414	358	57.7572	429	63.876	104	35.9973	83	30.4965	92	35.2557
MSMEG_1666	RNA polymerase sigma factor SigJ	915	263	55.2695	298	53.7352	320	53.8418	343	80.5925	281	73.4272	264	63.6666	265	148.563	236	140.447	210	130.343
MSMEG_1668	pyridoxamine 5'-phosphate oxidase	522	29	10.6826	30	9.48232	33	9.73272	28	11.5321	31	14.1992	26	10.9909	13	12.7749	13	13.561	16	17.4076
MSMEG_1669	succinate dehydrogenase iron-sulfur subunit	786	1684	411.974	2280	478.604	1617	316.722	1620	443.112	1339	407.314	1621	455.081	131	85.4937	200	138.557	153	110.55
MSMEG_1670	succinate dehydrogenase flavoprotein subunit	1755	1611	176.51	1782	167.531	1753	153.778	1976	242.065	1672	227.788	1810	227.578	114	33.3206	130	40.3354	96	31.0659
MSMEG_1671	succinate dehydrogenase hydrophobic membrane anchor protein SdhD	471	359	146.563	462	161.84	397	129.766	423	193.082	376	190.87	366	171.47	19	20.6927	21	24.2783	15	18.0867
MSMEG_1672	succinate dehydrogenase, cytochrome b556 subunit	417	978	450.976	1232	487.459	1372	506.534	1018	524.848	962	551.583	984	520.7	43	52.8954	27	35.2572	24	32.6862
MSMEG_1673	cytidine deaminase	387	69	34.2838	77	32.8279	77	30.6317	50	27.7767	66	40.776	71	40.4833	8	10.6039	11	15.4775	4	5.87001
MSMEG_1674	hypothetical protein	96	0	0	2	3.43734	0	0	0	0	3	7.47174	0	0	0	0	0	0	0	0
MSMEG_1675	thymidine phosphorylase	1242	425	65.7988	471	62.5696	581	72.0187	361	62.4895	223	42.9294	353	62.7165	597	246.569	647	283.663	632	288.992
MSMEG_1676	adenosine deaminase	1101	1261	220.231	1171	175.482	1584	221.492	1465	286.07	1049	227.803	1417	283.995	496	231.089	539	266.576	546	281.64
MSMEG_1677	aspartate ammonia-lyase	1422	187	25.2867	217	25.1782	197	21.3284	85	12.8511	78	13.1149	84	13.0349	40	14.4293	47	17.9978	43	17.1735
MSMEG_1678	LysR family transcriptional regulator	936	319	65.5338	332	58.5229	398	65.4633	336	77.1765	282	72.0352	353	83.22	174	95.3583	172	100.063	162	98.2944
MSMEG_1679	AmiB protein	1158	195	32.38	235	33.4829	227	30.1792	95	17.6375	79	16.3114	87	16.5783	28	12.4032	48	22.5711	42	20.5983
MSMEG_1680	hypothetical protein	675	243	69.2234	215	52.5531	192	43.7913	94	29.9396	64	22.6698	82	26.8064	42	31.9176	40	32.2683	50	42.0684
MSMEG_1681	endoribonuclease L-PSP superfamily protein	444	26	11.2601	51	18.9518	40	13.8697	7	3.38951	12	6.46204	16	7.9518	1	1.15532	5	6.13207	1	1.27911
MSMEG_1682	flavin-containing monooxygenase FMO	1266	362	54.9826	497	64.7719	418	50.8315	164	27.8504	124	23.4185	147	25.622	75	30.3887	124	53.3345	98	43.9625
MSMEG_1683	cytosine/purines uracil thiamine allantoin permease	1452	691	91.5087	768	87.2687	832	88.216	457	67.6661	445	73.2766	458	69.6029	100	35.328	149	55.8779	128	50.0649
MSMEG_1684	hypothetical protein	1296	2252	334.129	2589	329.603	2643	313.966	2331	386.686	1860	343.146	2069	352.277	214	84.7021	206	86.5531	193	84.575
MSMEG_1685	hypothetical protein	168	0	0	0	0	1	0.916392	0	0	0	0	0	0	0	0	0	0	0	0
MSMEG_1686	NPL/P60-family protein membrane protein	1068	17	3.06075	27	4.17115	30	4.32455	37	7.44821	7	1.56711	25	5.16532	5	2.40151	3	1.52957	7	3.72234
MSMEG_1687	hypothetical protein	291	2	1.32156	10	5.66984	7	3.70336	4	2.95521	6	4.92981	7	5.30803	1	1.76276	0	0	2	3.90325
MSMEG_1688	cupin	411	2	0.935705	5	2.00721	2	0.749167	1	0.523094	3	1.74522	1	0.536892	4	4.99233	0	0	2	2.76362
MSMEG_1689	3-oxoacyl-ACP reductase	723	7	1.8617	8	1.82564	3	0.638813	2	0.594721	3	0.992098	1	0.305204	2	1.41898	0	0	0	0
MSMEG_1690	ECF sigma factor RpoE1	633	1	0.303771	1	0.260651	2	0.486426	0	0	1	0.377718	2	0.697196	0	0	0	0	0	0
MSMEG_1691	transcriptional regulatory protein	2694	5	0.356881	4	0.244977	6	0.342882	5	0.399019	2	0.177502	6	0.491453	2	0.380818	5	1.01063	6	1.26486
MSMEG_1692	ECF-family protein RNA polymerase sigma factor	915	100	21.015	81	14.6059	114	19.1811	45	10.5734	45	11.7588	62	14.952	13	7.28799	15	8.92669	20	12.4136
MSMEG_1693	succinate dehydrogenase [ubiquinone] flavoprotein subunit	1737	33	3.65313	40	3.79948	32	2.83623	21	2.59921	21	2.89062	14	1.77851	0	0	15	4.70231	5	1.63478
MSMEG_1694	uracil phosphoribosyltransferase	624	473	145.756	455	120.307	645	159.135	429	147.807	267	102.305	363	128.366	114	93.7142	143	124.788	125	113.767
MSMEG_1695	phosphoglucomutase/phosphomannomutase	1617	1052	125.1	1076	109.791	1137	108.253	693	92.1392	569	84.1345	755	103.03	291	92.3141	246	82.841	250	87.8051
MSMEG_1696	MarR family transcriptional regulator	477	13	5.24054	30	10.3769	22	7.1006	8	3.60573	8	4.00999	4	1.85042	1	1.07539	0	0	3	3.57184
MSMEG_1697	hypothetical protein	765	17	4.27305	14	3.01947	9	1.81122	2	0.562069	11	3.43798	6	1.73069	4	2.68215	2	1.4236	8	5.93907
MSMEG_1698	ammonia monooxygenase	1110	140	24.2525	120	17.837	160	22.1916	82	15.8823	60	12.9241	73	14.512	120	55.4554	141	69.1698	86	44.0013
MSMEG_1699	pentachlorophenol 4-monooxygenase	1149	9	1.50617	3	0.430789	3	0.401968	6	1.12267	8	1.66472	8	1.53638	0	0	4	1.89566	1	0.494276
MSMEG_1700	TetR family transcriptional regulator	546	25	8.80437	44	13.2961	37	10.4328	33	12.994	21	9.19599	35	14.145	3	2.81847	0	0	1	1.04015
MSMEG_1701	purine nucleoside phosphorylase	795	102	24.6708	114	23.6593	139	26.9177	153	41.3757	109	32.7817	119	33.03	24	15.4856	23	15.7536	12	8.57243
MSMEG_1702	amidohydrolase	1185	376	61.0127	392	54.5797	608	78.9907	359	65.1325	280	56.4952	321	59.7744	276	119.475	265	121.772	295	141.382
MSMEG_1703	amidohydrolase	1173	763	125.077	848	119.278	1026	134.66	656	120.234	588	119.854	645	121.336	255	111.513	262	121.625	299	144.765
MSMEG_1704	ABC transporter	1098	155	27.1444	149	22.3897	151	21.1722	75	14.6852	62	13.5008	67	13.4648	7	3.27025	15	7.43891	8	4.13788
MSMEG_1705	D-xylose transport ATP-binding protein XylG	1530	66	8.29475	100	10.7838	145	14.5904	81	11.3819	54	8.43867	68	9.80723	20	6.70539	12	4.27081	15	5.56788
MSMEG_1706	xylose transporter permease XylH	1260	46	7.02001	65	8.51151	81	9.89704	39	6.6545	29	5.50299	37	6.47977	14	5.69958	11	4.75382	8	3.60586
MSMEG_1707	phosphatase YfbT	660	84	24.4729	104	25.9988	90	20.9937	64	20.8477	52	18.8378	69	23.0693	13	10.1038	12	9.90051	4	3.44196
MSMEG_1708	ribose operon repressor	1005	147	28.1256	184	30.2075	185	28.3398	158	33.7997	103	24.5043	125	27.4456	22	11.229	26	14.0873	50	28.2549
MSMEG_1709	ABC transporter	1026	1	0.187415	2	0.321622	1	0.150053	0	0	4	0.932147	1	0.215071	3	1.49989	2	1.06146	1	0.553532
MSMEG_1710	ribose transporter permease RbsC	1074	0	0	1	0.153624	0	0	0	0	1	0.222622	0	0	0	0	7	3.54906	1	0.528793
MSMEG_1711	ABC transporter ATP-binding protein	1509	1	0.127427	0	0	4	0.408095	1	0.142473	0	0	0	0	13	4.41916	5	1.80427	9	3.38722
MSMEG_1712	ABC transporter periplasmic protein	987	14	2.72748	10	1.67165	14	2.18374	3	0.65347	2	0.48449	4	0.894276	13	6.75634	10	5.517	7	4.02783
MSMEG_1713	ribulokinase	1692	9	1.02281	6	0.585079	14	1.27385	5	0.635318	4	0.565238	2	0.26083	12	3.63803	8	2.5746	14	4.69913
MSMEG_1714	L-ribulose-5-phosphate 4-epimerase	696	0	0	2	0.474116	1	0.221198	1	0.308896	0	0	1	0.317044	5	3.68507	2	1.56474	1	0.815982
MSMEG_1715	L-arabinose isomerase	1506	7	0.893766	7	0.766897	6	0.613362	0	0	4	0.635048	2	0.293045	15	5.10918	12	4.33887	21	7.91925
MSMEG_1716	IS3 family protein element, transposase orfA	276	17	11.8438	15	8.96697	22	12.2717	10	7.78955	10	8.66288	11	8.79452	0	0	2	3.94585	3	6.17308
MSMEG_1717	ISMsm8, transposase	1401	31	4.25475	54	6.35945	51	5.60432	44	6.75206	46	7.85039	44	6.93016	5	1.8307	2	0.777342	7	2.83759
MSMEG_1720	IS1137, transposase orfA	276	0	0	0	0	0	0	0	0	3	2.59887	0	0	0	0	0	0	0	0
MSMEG_1721	IS1137, transposase orfB	954	3	0.604677	2	0.345896	0	0	2	0.450716	9	2.25562	2	0.462605	0	0	0	0	0	0
MSMEG_1722	hypothetical protein	672	151	43.2074	247	60.6445	216	49.4852	113	36.1519	120	42.6956	130	42.6877	20	15.2667	19	15.3959	13	10.9866
MSMEG_1723	hypothetical protein	324	15	8.90219	20	10.1847	19	9.02816	25	16.5889	11	8.11744	21	14.3022	1	1.58322	0	0	0	0
MSMEG_1724	hypothetical protein	408	34	16.0239	30	12.1318	36	13.5842	41	21.6045	50	29.3009	35	18.9294	1	1.25726	2	2.66925	1	1.39197
MSMEG_1725	transposase	390	14	6.90262	4	1.69223	7	2.76328	10	5.5126	5	3.06533	9	5.09221	1	1.31529	0	0	1	1.45621
MSMEG_1726	transposase	1014	15	2.84449	17	2.76614	26	3.94754	15	3.18035	11	2.59374	11	2.39378	2	1.01176	0	0	0	0
MSMEG_1728	ISMsm1, transposase orfA	336	18	10.3011	52	25.5345	54	24.7426	11	7.03841	21	14.9435	27	17.7318	0	0	1	1.62062	1	1.69025
MSMEG_1730	ISMsm1, transposase orfB	930	2	0.413521	4	0.709644	3	0.496625	2	0.462347	4	1.02837	8	1.89817	0	0	0	0	0	0
MSMEG_1731	IS6120, transposase	1320	10	1.45672	15	1.87491	25	2.91579	12	1.95447	18	3.26039	12	2.00602	0	0	1	0.412521	0	0
MSMEG_1732	transposase IS116/IS110/IS902	1152	7	1.16841	7	1.00256	21	2.80645	15	2.79937	13	2.69813	12	2.29857	4	1.78112	2	0.945361	2	0.985978
MSMEG_1733	hypothetical protein	900	5	1.06826	6	1.09995	17	2.90802	9	2.14992	6	1.59397	9	2.20663	1	0.569958	2	1.21006	1	0.631026
MSMEG_1734	hypothetical protein	468	441	181.194	565	199.189	537	176.652	543	249.445	534	272.814	533	251.31	44	48.2272	31	36.0692	40	48.5405
MSMEG_1735	flavoprotein disulfide reductase	1416	1814	246.334	1879	218.941	2348	255.285	1750	265.703	1399	236.225	1632	254.323	1665	603.165	1571	604.134	1536	616.052
MSMEG_1736	glycerol-3-phosphate dehydrogenase	1746	4004	440.961	4545	429.49	5322	469.268	2542	313.006	2334	319.616	2511	317.345	1428	419.536	1263	393.894	1051	341.86
MSMEG_1737	RNA pseudouridine synthase	876	250	54.8765	246	46.3335	310	54.4814	128	31.4143	118	32.2069	151	38.0366	49	28.6931	38	23.6211	45	29.1741
MSMEG_1738	transmembrane protein	588	6675	2182.85	7525	2111.51	8231	2155.09	6947	2540.05	6364	2587.76	6873	2579.28	874	762.464	1025	949.22	836	807.456
MSMEG_1739	enoyl-CoA hydratase/isomerase	789	198	48.2546	234	48.9331	274	53.4643	222	60.4919	173	52.4253	194	54.2567	33	21.4547	39	26.9158	23	16.5554
MSMEG_1740	dehydrogenase/reductase SDR family protein member 4	771	119	29.6786	81	17.3338	140	27.9553	87	24.2598	42	13.0247	55	15.7412	4	2.66128	13	9.18141	6	4.41964
MSMEG_1741	TetR family transcriptional regulator	675	895	254.959	1273	311.163	1255	286.24	586	186.645	704	249.368	700	228.835	126	95.7529	142	114.553	61	51.3234
MSMEG_1742	oxidoreductase	1092	8272	1456.59	8217	1241.52	12487	1760.46	4589	903.477	3824	837.273	4471	903.464	6501	3053.82	7059	3519.98	6002	3121.5
MSMEG_1743	Fatty acid desaturase	1149	4843	810.485	5912	848.942	5155	690.716	4900	916.848	4350	905.192	5056	970.992	417	186.166	661	313.258	484	239.23
MSMEG_1744	hypothetical protein	918	245	51.3185	331	59.4907	269	45.1129	82	19.204	99	25.7848	108	25.9603	28	15.6459	14	8.30435	13	8.04249
MSMEG_1745	transcriptional regulator	615	61	19.0724	90	24.1452	104	26.0345	81	28.316	95	36.9335	64	22.9633	2	1.66817	3	2.65623	7	6.46417
MSMEG_1746	6-hydroxy-D-nicotine oxidase	1371	15	2.1038	20	2.40689	18	2.02128	27	4.23397	26	4.53427	33	5.31135	3	1.12246	7	2.78023	6	2.48544
MSMEG_1747	RNA polymerase sigma-70 factor	615	8	2.5013	12	3.21936	16	4.0053	9	3.14622	9	3.49896	5	1.794	3	2.50225	0	0	3	2.77036
MSMEG_1748	hypothetical protein	438	0	0	0	0	0	0	0	0	0	0	2	1.00759	0	0	0	0	0	0
MSMEG_1749	monooxygenase	882	625	136.258	671	125.521	787	137.372	236	57.5261	163	44.1866	179	44.783	20	11.6318	24	14.8171	29	18.6732
MSMEG_1750	hypothetical protein	279	1	0.689202	2	1.18274	3	1.65542	1	0.770579	3	2.57092	1	0.790905	0	0	0	0	0	0
MSMEG_1751	norsolorinic acid reductase	1029	696	130.06	841	134.848	1032	154.403	285	59.5458	293	68.0807	300	64.3331	64	31.9043	35	18.5214	52	28.6997
MSMEG_1752	hypothetical protein	111	1	1.73232	0	0	0	0	7	13.558	0	0	1	1.98795	0	0	0	0	0	0
MSMEG_1753	MTA/SAH nucleosidase	753	512	130.745	563	123.361	712	145.571	425	121.343	319	101.29	392	114.873	41	27.9302	31	22.4175	45	33.9396
MSMEG_1754	hypothetical protein	381	90	45.4222	117	50.6669	147	59.3995	79	44.5783	50	31.3774	69	39.9625	4	5.38543	2	2.85841	5	7.45306
MSMEG_1755	anti-sigm factor, ChrR	369	2066	1076.6	2700	1207.26	3311	1381.41	723	421.244	771	499.574	685	409.631	238	330.854	157	231.683	182	280.114
MSMEG_1756	endonuclease VIII	759	39	9.88038	56	12.1733	59	11.9674	40	11.3303	43	13.5456	41	11.9198	7	4.73088	5	3.58714	5	3.74126
MSMEG_1757	DEAD/DEAH box helicase	4524	1122	47.6893	1247	45.4787	1441	49.0379	813	38.6358	760	40.1664	765	37.3136	329	37.3043	348	41.8868	343	43.0587
MSMEG_1758	hypothetical protein	174	64	70.7264	70	66.3762	65	57.5115	22	27.1828	42	57.7127	21	26.6317	16	47.1689	5	15.6474	14	45.695
MSMEG_1759	hypothetical protein	279	0	0	0	0	0	0	0	0	0	0	0	0	0	0	0	0	0	0
MSMEG_1760	short-chain dehydrogenase/reductase SDR	816	1368	322.364	1687	341.105	1958	369.414	1406	370.439	923	270.448	1330	359.658	2819	1772.11	1613	1076.38	1883	1310.54
MSMEG_1761	integral membrane protein	1317	35	5.11014	34	4.25948	38	4.4421	18	2.93838	10	1.81546	15	2.51324	15	5.84239	16	6.61537	9	3.88103
MSMEG_1762	piperideine-6-carboxylic acid dehydrogenase	1584	217	26.3424	257	26.7696	315	30.6158	185	25.1095	125	18.868	167	23.2643	1122	363.348	1139	391.551	1038	372.162
MSMEG_1763	leucine-responsive regulatory protein	474	42	17.0381	93	32.3719	56	18.1886	51	23.132	54	27.2387	67	31.1907	3	3.2466	3	3.44638	4	4.7926
MSMEG_1764	L-lysine aminotransferase	1365	614	86.4941	702	84.8532	774	87.2969	464	73.0814	361	63.2333	444	71.776	1836	689.962	1913	763.137	1607	668.61
MSMEG_1765	restriction endonuclease	531	34	12.3122	31	9.63232	28	8.1181	18	7.28785	17	7.65466	17	7.06453	13	12.5584	13	13.3312	7	7.48675
MSMEG_1766	hypothetical protein	246	80	62.5325	71	47.6197	133	83.2352	31	27.0924	51	49.5686	36	32.2921	37	77.1528	29	64.1923	27	62.3331
MSMEG_1767	hypothetical protein	390	355	175.031	374	158.223	421	166.191	153	84.3428	123	75.4071	161	91.094	139	182.825	137	191.283	140	203.87
MSMEG_1768	hypothetical protein	618	780	242.693	637	170.065	773	192.567	320	111.322	266	102.912	300	107.118	258	214.149	207	182.39	189	173.685
MSMEG_1769	UsfY protein	300	863	553.147	1104	607.172	1295	664.568	403	288.805	318	253.441	334	245.671	25	42.7468	13	23.5962	15	28.3962
MSMEG_1770	hypothetical protein	243	880	696.349	859	583.244	1138	720.986	359	317.621	320	314.858	328	297.849	11	23.2205	7	15.686	9	21.0342
MSMEG_1771	methylase	669	11216	3223.76	12528	3089.72	12812	2948.37	4340	1394.71	3431	1226.21	4150	1368.83	1193	914.744	1002	815.571	970	823.446
MSMEG_1772	hypothetical protein	216	923	821.672	774	591.222	1103	786.163	528	525.535	332	367.499	432	441.325	87	206.61	91	229.408	78	205.083
MSMEG_1773	hypothetical protein	1023	6803	1278.72	8061	1300.1	7721	1161.95	3536	743.118	3527	824.331	3834	826.999	1309	656.371	1091	580.723	1029	571.254
MSMEG_1774	hypothetical protein	495	7698	2990.36	9480	3159.85	9250	2876.92	3074	1335.12	3120	1507.03	3092	1378.36	740	766.852	697	766.739	553	634.468
MSMEG_1775	cytochrome P450 monooxygenase	1374	486	68.0143	537	64.4839	579	64.8758	173	27.0695	148	25.7541	159	25.5352	103	38.4535	100	39.6309	98	40.5069
MSMEG_1776	ribonuclease Z	930	529	109.376	650	115.317	632	104.622	390	90.1578	384	98.7234	440	104.399	329	181.467	205	120.03	242	147.782
MSMEG_1777	UsfY protein	306	7264	4564.63	8979	4841.39	9395	4726.79	3004	2110.57	2751	2149.52	2975	2145.33	1111	1862.42	1157	2058.89	1130	2097.23
MSMEG_1778	hypothetical protein	342	12	6.74692	33	15.9203	23	10.3536	12	7.54356	5	3.49555	9	5.80691	2	2.99978	2	3.18437	3	4.98178
MSMEG_1779	hypothetical protein	402	29	13.8715	42	17.238	35	13.4039	10	5.34805	16	9.51624	10	5.48912	3	3.82807	2	2.70909	1	1.41274
MSMEG_1780	hypothetical protein	1230	201	31.4226	185	24.8159	263	32.9186	58	10.1378	50	9.71933	52	9.32882	9	3.75338	17	7.526	12	5.54072
MSMEG_1781	hypothetical protein	462	232	96.5599	258	92.1386	320	106.635	73	33.9705	48	24.8411	84	40.1205	13	14.434	8	9.42906	12	14.7513
MSMEG_1782	oxidoreductase, short chain dehydrogenase/reductase	888	3780	818.52	5082	944.247	4647	805.657	1360	329.266	1175	316.371	1306	324.533	314	181.385	302	185.189	236	150.935
MSMEG_1783	hypothetical protein	231	18	14.9834	30	21.4276	19	12.6629	6	5.5842	6	6.21028	4	3.821	0	0	0	0	0	0
MSMEG_1784	type I topoisomerase	1017	94	17.7729	124	20.1171	158	23.9181	46	9.7243	44	10.3444	50	10.8487	11	5.54826	19	10.1731	4	2.23372
MSMEG_1785	hypothetical protein	1131	3	0.510046	6	0.875291	5	0.68061	0	0	4	0.845608	4	0.780416	0	0	0	0	0	0
MSMEG_1786	STAS domain-containing protein	429	1714	768.253	2171	834.961	2097	752.544	653	327.248	840	468.159	808	415.607	63	75.3301	75	95.1972	56	74.1345
MSMEG_1787	RsbW protein	585	888	291.882	935	263.706	1413	371.858	264	97.0218	331	135.283	364	137.301	265	232.367	294	273.66	247	239.79
MSMEG_1788	hypothetical protein	255	2721	2051.82	2717	1757.98	3961	2391.42	703	592.702	802	751.979	758	655.93	238	478.765	174	371.56	164	365.253
MSMEG_1789	hypothetical protein	156	987	1216.59	1094	1157.06	1257	1240.51	237	326.622	324	496.583	303	428.595	49	161.123	36	125.66	52	189.308
MSMEG_1790	hypothetical protein	258	2613	1947.47	3026	1935.14	3892	2322.44	733	610.809	798	739.528	818	699.62	49	97.423	38	80.2018	52	114.465
MSMEG_1791	UsfY protein	309	658	409.466	937	500.317	945	470.83	519	361.102	461	356.709	466	332.779	177	293.833	142	250.236	175	321.639
MSMEG_1792	hypothetical protein	351	1636	896.245	1935	909.573	2524	1107.06	756	463.059	805	548.353	798	501.677	596	871.012	496	769.475	529	855.93
MSMEG_1793	membrane protein	564	40	13.6374	37	10.824	35	9.55388	14	5.33667	27	11.4461	27	10.5636	4	3.63803	1	0.965475	6	6.04174
MSMEG_1794	dehydrogenase	1008	2709	516.772	3254	532.624	3702	565.414	1166	248.691	1120	265.662	1122	245.618	775	394.39	731	394.891	649	365.657
MSMEG_1795	2-deoxy-scyllo-inosamine dehydrogenase	1083	44	7.81223	70	10.6643	65	9.24008	47	9.3302	57	12.584	64	13.0401	28	13.2622	14	7.03914	8	4.19519
MSMEG_1796	membrane protein	1434	31	4.15684	54	6.2131	46	4.93855	44	6.59667	41	6.83607	36	5.53965	11	3.93486	6	2.27836	2	0.792083
MSMEG_1797	salicylate esterase	717	17	4.55911	14	3.22161	16	3.43551	18	5.39728	14	4.66853	11	3.38534	3	2.14628	2	1.51891	2	1.58417
MSMEG_1798	major facilitator superfamily protein	1329	39	5.64274	38	4.71761	47	5.44457	34	5.50016	38	6.83644	40	6.64146	7	2.70183	8	3.27782	8	3.41865
MSMEG_1799	transcriptional regulator	909	114	24.1152	125	22.6887	184	31.1634	123	29.0913	129	33.9311	128	31.0724	11	6.20746	8	4.79233	14	8.74689
MSMEG_1800	hypothetical protein	132	0	0	1	1.24994	0	0	0	0	0	0	0	0	0	0	0	0	0	0
MSMEG_1801	hypothetical protein	132	13	18.9374	19	23.7489	18	20.9937	6	9.77234	8	14.4906	10	16.7169	6	23.3165	0	0	2	8.6049
MSMEG_1802	ChaB protein	420	1138	521.007	1652	648.97	1495	548.003	591	302.524	487	277.237	483	253.762	78	95.2644	90	116.685	76	102.767
MSMEG_1803	RsbW protein	417	3115	1436.39	3444	1362.67	3980	1469.39	1773	914.101	1575	903.059	1790	947.209	351	431.774	373	487.072	349	475.312
MSMEG_1804	RNA polymerase sigma factor SigF	753	1737	443.563	1638	358.908	1882	384.783	1045	298.361	740	234.968	902	264.326	176	119.896	159	114.98	160	120.674
MSMEG_1805	hypothetical protein	357	200	107.724	167	77.1813	235	101.342	384	231.251	266	178.15	344	212.627	67	96.2702	52	79.315	38	60.4512
MSMEG_1806	hypothetical protein	549	487	170.572	491	147.561	595	166.853	257	100.643	189	82.3116	275	110.532	79	73.8142	74	73.3972	71	73.4473
MSMEG_1807	acetyl-/propionyl-coenzyme A carboxylase subunit alpha	1797	6222	665.783	7779	714.232	7478	640.661	11921	1426.22	9922	1320.15	11480	1409.69	2152	614.298	2057	623.313	2010	635.24
MSMEG_1808	Fe-S metabolism associated SufE	411	1200	561.423	1495	600.155	1622	607.575	1441	753.778	1219	709.143	1393	747.89	173	215.918	163	215.956	170	234.907
MSMEG_1809	thiosulfate sulfurtransferase	888	3519	762.004	4445	825.891	4051	702.328	4020	973.273	3768	1014.54	4154	1032.24	774	447.109	659	404.104	576	368.383
MSMEG_1810	hypothetical protein	210	40	36.6262	37	29.0701	28	20.5272	109	111.591	104	118.409	105	110.331	6	14.6561	5	12.965	4	10.8176
MSMEG_1811	Maf-like protein	636	642	194.101	713	184.968	883	213.744	2670	902.559	2234	839.842	2539	880.916	126	101.625	110	94.1794	114	101.798
MSMEG_1812	hypothetical protein	285	334	225.347	380	219.99	450	243.085	1065	803.39	952	798.663	1059	819.936	275	494.963	223	426.069	212	422.455
MSMEG_1813	propionyl-CoA carboxylase subunit beta	1629	2668	314.931	3120	316.007	3033	286.643	8892	1173.55	7906	1160.4	8783	1189.74	441	138.868	456	152.428	424	147.82
MSMEG_1814	hypothetical protein	213	2	1.80552	8	6.19689	6	4.33673	9	9.08415	10	11.2251	4	4.1439	3	7.22482	0	0	6	15.9978
MSMEG_1815	hypothetical protein	174	0	0	1	0.948232	2	1.76959	1	1.23558	0	0	0	0	0	0	0	0	1	3.26393
MSMEG_1817	transmembrane protein	672	7032	2012.15	7922	1945.04	9940	2277.23	4770	1526.06	5357	1906	4970	1631.98	735	561.052	615	498.34	660	557.782
MSMEG_1818	membrane flanked domain-containing protein	519	372	137.824	435	138.288	586	173.828	392	162.383	359	165.386	380	161.564	109	107.732	112	117.509	100	109.426
MSMEG_1819	5-(carboxyamino)imidazole ribonucleotide synthase	1227	898	140.729	944	126.938	967	121.331	1028	180.123	807	157.254	902	162.215	150	62.7093	147	65.2368	167	77.2968
MSMEG_1820	5-(carboxyamino)imidazole ribonucleotide mutase	480	410	164.245	429	147.462	547	175.443	518	232.012	415	206.718	459	211.009	84	89.7684	81	91.8891	55	65.0746
MSMEG_1821	acyl-CoA dehydrogenase	1170	641	105.347	722	101.816	865	113.821	847	155.639	748	152.858	764	144.091	18	7.89172	22	10.239	17	8.25188
MSMEG_1822	biotin-[acetyl-CoA-carboxylase] ligase	813	562	132.922	543	110.198	660	124.981	520	137.51	409	120.283	528	143.309	139	87.702	116	77.694	124	86.6205
MSMEG_1823	hypothetical protein	705	721	196.651	837	195.885	1000	218.374	670	204.318	560	189.92	663	207.517	226	164.439	244	188.461	191	153.863
MSMEG_1824	LytR family transcriptional regulator	1482	1831	237.57	2275	253.278	2340	243.085	1861	269.973	1626	262.328	1864	277.541	495	171.333	367	134.846	344	131.826
MSMEG_1825	dTDP-4-dehydrorhamnose reductase	984	462	90.2813	548	91.886	655	102.479	528	115.361	422	102.539	455	102.034	187	97.4836	152	84.1141	146	84.265
MSMEG_1826	dTDP-RhA:a-D-GlcNAc-diphosphoryl polyprenol, a-3-L-rhamnosyl transferase	870	610	134.822	656	124.408	892	157.847	699	172.735	639	175.612	706	179.066	186	109.668	167	104.524	177	115.543
MSMEG_1827	hydrolase, nudix family protein	549	95	33.2738	114	34.2607	111	31.1273	94	36.8109	69	30.0503	98	39.3897	7	6.5405	16	15.8697	20	20.6894
MSMEG_1829	F420-0--gamma-glutamyl ligase	1365	191	26.9061	195	23.5703	238	26.8432	233	36.6982	164	28.7265	169	27.3201	125	46.9745	114	45.4771	117	48.6791
MSMEG_1830	LPPG:FO 2-phospho-L-lactate transferase	984	201	39.2782	264	44.2662	218	34.1077	204	44.5714	213	51.7555	196	43.9531	38	19.8095	35	19.3684	39	22.5092
MSMEG_1831	transcription factor WhiB	390	4894	2412.96	5356	2265.89	7713	3044.73	3757	2071.09	3857	2364.59	3794	2146.65	960	1262.68	989	1380.87	990	1441.65
MSMEG_1832	hypothetical protein	465	148	61.2011	170	60.3198	221	73.1695	191	88.3084	165	84.8404	162	76.876	44	48.5383	29	33.9598	39	47.6323
MSMEG_1833	hypothetical protein	420	1292	591.513	1421	558.224	1914	701.59	943	482.707	754	429.234	874	459.188	1212	1480.26	937	1214.82	972	1314.34
MSMEG_1834	phosphomannomutase	1419	1422	192.694	1532	178.131	1801	195.399	1361	206.204	1046	176.247	1289	200.447	379	137.007	332	127.402	316	126.472
MSMEG_1835	TobH protein	1083	271	48.1162	321	48.9035	355	50.465	294	58.3634	230	50.7775	259	52.7716	135	63.9426	105	52.7936	103	54.013
MSMEG_1836	mannose-6-phosphate isomerase	1140	865	145.902	972	140.678	1172	158.275	846	159.546	731	153.315	844	163.368	135	60.7455	134	64.0059	138	68.7486
MSMEG_1837	hypothetical protein	1410	748	102.008	808	94.5488	841	91.8264	916	139.668	668	113.274	817	127.859	76	27.649	103	39.7776	72	29.0003
MSMEG_1838	cationic amino acid transporter	1485	413	53.4779	424	47.1089	464	48.1041	373	54.0013	347	55.8695	364	54.0883	76	26.2526	100	36.6685	91	34.802
MSMEG_1839	alkane 1-monooxygenase	1233	127	19.8058	179	23.9527	194	24.2231	149	25.9803	94	18.2279	177	31.6766	6	2.49617	12	5.29954	10	4.60603
MSMEG_1840	rubredoxin	174	0	0	0	0	0	0	0	0	0	0	0	0	0	0	0	0	0	0
MSMEG_1841	rubredoxin	183	0	0	0	0	0	0	0	0	0	0	0	0	0	0	0	0	0	0
MSMEG_1842	TetR family transcriptional regulator	726	223	59.0635	260	59.0882	332	70.4032	198	58.6341	181	59.6092	196	59.5728	93	65.71	58	43.5022	82	64.1456
MSMEG_1844	hypothetical protein	525	69	25.2721	76	23.8846	115	33.7232	37	15.1518	35	15.9397	35	14.7108	29	28.335	14	14.5207	22	23.7987
MSMEG_1845	hypothetical protein	627	110	33.7346	138	36.3141	142	34.8668	93	31.8887	76	28.9813	70	24.6354	25	20.453	37	32.1332	36	32.608
MSMEG_1846	polysulfide reductase NrfD	1023	35	6.57875	46	7.41901	55	8.27709	33	6.93521	17	3.97324	12	2.58842	15	7.52144	19	10.1134	14	7.77217
MSMEG_1847	4Fe-4S ferredoxin	915	91	19.1237	101	18.2123	121	20.3589	52	12.2181	32	8.36181	54	13.0227	39	21.864	23	13.6876	18	11.1723
MSMEG_1849	selenocysteine-specific translation elongation factor	1713	211	23.6851	224	21.5752	258	23.1875	159	19.9554	161	22.4719	183	23.5734	71	21.2611	64	20.3443	58	19.2292
MSMEG_1850	selenocysteine synthase	1281	245	36.7763	244	31.4271	333	40.0208	207	34.741	197	36.7696	233	40.1361	66	26.429	50	21.254	58	25.7139
MSMEG_1851	tRNA	95	0	0	0	0	0	0	0	0	0	0	0	0	0	0	0	0	0	0
MSMEG_1852	selenide, water dikinase	993	622	120.446	645	107.17	716	111.008	861	186.413	696	167.584	747	165.997	117	60.4396	116	63.6105	93	53.1892
MSMEG_1854	valosin containing protein-1	1206	292	46.5571	304	41.5901	374	47.7436	191	34.0492	194	38.4615	200	36.5941	38	16.163	24	10.8364	46	21.6621
MSMEG_1855	hypothetical protein	1023	401	75.3736	471	75.9642	535	80.5135	287	60.3153	327	76.4265	294	63.4162	65	32.5929	52	27.6788	54	29.9784
MSMEG_1856	hypothetical protein	699	91	25.0331	123	29.033	189	41.627	71	21.8375	75	25.654	96	30.3056	12	8.80622	11	8.56911	8	6.49984
MSMEG_1857	transposase IstA protein	1362	0	0	0	0	0	0	0	0	0	0	0	0	0	0	0	0	0	0
MSMEG_1858	transposition helper protein	855	1	0.224897	0	0	0	0	0	0	0	0	0	0	0	0	0	0	0	0
MSMEG_1859	hypothetical protein	291	1	0.660781	9	5.10286	9	4.76146	2	1.47761	4	3.28654	5	3.79145	0	0	0	0	0	0
MSMEG_1860	hypothetical protein	189	17	17.2957	20	17.4595	17	13.8477	9	10.2377	2	2.53011	8	9.34021	0	0	0	0	0	0
MSMEG_1861	hypothetical protein	813	294	69.5356	325	65.9563	394	74.6099	234	61.8795	220	64.6999	221	59.9833	33	20.8213	18	12.056	18	12.5739
MSMEG_1862	transposase	1014	11	2.08596	9	1.46443	4	0.607313	4	0.848093	5	1.17897	10	2.17616	0	0	0	0	0	0
MSMEG_1863	transposase	390	26	12.8192	28	11.8456	33	13.0269	25	13.7815	22	13.4874	20	11.316	1	1.31529	2	2.79245	7	10.1935
MSMEG_1864	transposase	210	0	0	0	0	0	0	1	1.02377	0	0	0	0	0	0	0	0	0	0
MSMEG_1865	IS1549, transposase	1467	4	0.524301	2	0.224938	0	0	4	0.586207	1	0.162983	1	0.150418	0	0	0	0	0	0
MSMEG_1866	transposase B	834	48	11.0669	64	12.6613	73	13.4756	30	7.73351	24	6.88045	41	10.8479	6	3.69037	3	1.95873	4	2.72385
MSMEG_1867	transposase	282	95	64.7777	113	66.1139	84	45.8586	36	27.4457	46	39.0014	43	33.6471	4	7.27606	5	9.65475	4	8.05565
MSMEG_1868	hypothetical protein	294	137	89.6033	194	108.872	187	97.9231	73	53.3823	74	60.1805	56	42.031	6	10.4686	4	7.40854	5	9.65856
MSMEG_1869	hypothetical protein	750	355	91.016	491	108.015	479	98.3252	224	64.2108	252	80.3361	183	53.8417	23	15.7308	15	10.8906	13	9.844
MSMEG_1870	hypothetical protein	3798	106	5.36663	107	4.64828	136	5.51283	62	3.5096	69	4.34376	70	4.06698	6	0.810367	6	0.860234	6	0.897193
MSMEG_1871	hypothetical protein	279	14	9.64883	24	14.1929	27	14.8988	13	10.0175	7	5.99881	10	7.90905	0	0	0	0	1	2.03557
MSMEG_1872	hypothetical protein	870	32	7.07264	27	5.12045	53	9.3788	31	7.66062	20	5.49645	31	7.86269	3	1.76883	3	1.87768	1	0.652785
MSMEG_1873	thymidylate kinase	633	132	40.0978	150	39.0977	164	39.8869	152	51.6251	80	30.2175	121	42.1804	77	62.3982	91	78.2813	78	69.9811
MSMEG_1874	DNA-binding response regulator MtrA	687	6950	1945.27	8310	1995.76	9189	2059.22	3916	1225.48	3717	1293.62	3643	1170.12	3736	2789.56	3559	2820.92	3006	2484.97
MSMEG_1875	sensor histidine kinase MtrB	1587	2204	267.046	2163	224.876	2673	259.306	1496	202.664	1304	196.459	1515	210.651	3614	1168.14	4551	1561.53	3762	1346.27
MSMEG_1876	lipoprotein LpqB	1758	427	46.7046	527	49.4602	601	52.6316	249	30.451	241	32.777	272	34.1412	289	84.3265	301	93.2326	295	95.3
MSMEG_1877	hypothetical protein	654	33	9.70257	33	8.3253	38	8.94533	19	6.24593	14	5.11825	11	3.71145	24	18.8243	33	27.4762	26	22.578
MSMEG_1878	S30AE family protein	693	838	232.521	1113	264.988	1002	222.6	1057	327.916	999	344.67	1093	348.029	91	67.3587	75	58.9316	66	54.0879
MSMEG_1879	hypothetical protein	126	0	0	1	1.30946	6	7.33114	0	0	0	0	1	1.75129	0	0	1	4.32165	0	0
MSMEG_1880	hypothetical protein	543	12	4.24944	16	4.86165	20	5.67049	14	5.54306	6	2.64194	6	2.43826	7	6.61277	6	6.01688	0	0
MSMEG_1881, azi, div	preprotein translocase subunit SecA	2862	6986	469.364	7863	453.297	8438	453.9	8426	632.956	6693	559.143	7744	597.069	594	106.464	586	111.493	531	105.369
MSMEG_1882	acyltransferase	1410	176	24.0018	187	21.882	223	24.3487	171	26.0734	157	26.6227	163	25.5092	45	16.3711	35	13.5167	45	18.1252
MSMEG_1883	glycine betaine transporter OpuD	1857	1551	160.602	1539	136.738	1803	149.477	680	78.726	614	79.0548	661	78.5449	279	77.0686	266	77.9992	262	80.127
MSMEG_1884	hypothetical protein	498	382	147.498	432	143.126	542	167.556	324	139.874	234	112.346	291	128.941	139	143.176	114	124.651	155	176.763
MSMEG_1885	2Fe-2S iron-sulfur cluster binding domain-containing protein	1152	729	121.682	836	119.734	937	125.221	1014	189.237	907	188.246	1174	224.877	1449	645.21	1093	516.64	1138	561.022
MSMEG_1886	Fatty acid desaturase	1257	6475	990.502	7120	934.563	8002	980.063	5548	948.905	5086	967.415	5479	961.822	5853	2388.52	6736	2918.01	5356	2419.89
MSMEG_1887	hypothetical protein	429	161	72.1638	186	71.5351	239	85.7692	125	62.6432	98	54.6186	103	52.9796	160	191.315	152	192.933	169	223.727
MSMEG_1888	methyltransferase	933	51	10.5109	49	8.66519	68	11.2206	43	9.90851	29	7.4317	29	6.85875	6	3.29879	7	4.08542	1	0.608707
MSMEG_1889	ribosome small subunit-dependent GTPase RsgA	1008	275	52.4593	264	43.2123	356	54.3726	255	54.3878	200	47.4396	240	52.5387	85	43.2557	89	48.0784	84	47.3269
MSMEG_1890	3-phosphoshikimate 1-carboxyvinyltransferase	1332	604	87.1934	574	71.1003	873	100.902	647	104.429	478	85.8016	482	79.8494	927	356.994	989	404.308	936	399.081
MSMEG_1891	hypothetical protein	789	288	70.1885	315	65.8715	377	73.5623	348	94.8252	262	79.3955	308	86.1395	89	57.8626	82	56.5923	88	63.3425
MSMEG_1892	transferase	1500	314	40.2522	305	33.5484	303	31.0987	404	57.9044	266	42.3996	343	50.4582	75	25.6481	75	27.2264	69	26.1245
MSMEG_1893	UbiE/COQ5 methyltransferase	807	148	35.2646	136	27.8054	161	30.7145	149	39.6949	141	41.7751	128	34.9998	41	26.0613	49	33.063	30	21.1124
MSMEG_1894	short chain dehydrogenase	867	266	58.9947	331	62.9901	348	61.7946	287	71.1679	268	73.9073	293	74.5722	41	24.2577	39	24.4943	26	17.0312
MSMEG_1895	HTH-type transcriptional regulator AlsR	915	34	7.1451	36	6.4915	35	5.88895	19	4.46431	10	2.61307	12	2.89394	22	12.3335	30	17.8534	19	11.7929
MSMEG_1896	acetyl-CoA acetyltransferase	1233	16	2.49521	26	3.47916	24	2.99667	20	3.48729	9	1.74522	16	2.86342	4	1.66411	14	6.1828	2	0.921206
MSMEG_1897	3-oxoadipate enol-lactonase	777	10	2.47474	2	0.424691	4	0.792555	16	4.42711	7	2.15401	9	2.55594	2	1.32037	3	2.10242	0	0
MSMEG_1898	succinyl-CoA:3-ketoacid-coenzyme A transferase 1	798	16	3.85539	15	3.10136	27	5.20897	21	5.65767	10	2.99619	21	5.80691	2	1.28562	0	0	0	0
MSMEG_1899	succinyl-CoA:3-ketoacid-coenzyme A transferase subunit B	651	14	4.13521	7	1.77411	25	5.91221	16	5.28397	11	4.04002	15	5.08439	1	0.78796	0	0	8	6.97909
MSMEG_1900	D-alanyl-D-alanine carboxypeptidase	558	132	45.4873	179	52.9276	188	51.8698	157	60.4905	161	68.9864	186	73.5542	26	23.9015	23	22.4447	25	25.4446
MSMEG_1901	DNA-binding HTH domain-containing protein	2667	141	10.1659	188	11.6305	217	12.5264	140	11.2856	96	8.60637	122	10.0941	93	17.8873	65	13.2712	70	14.9061
MSMEG_1902	transcriptional regulator	954	105	21.1637	103	17.8136	155	25.0135	77	17.3526	94	23.5587	84	19.4294	30	16.1309	18	10.2741	18	10.7155
MSMEG_1903	caib/baif family protein	2400	50	4.00599	57	3.91857	64	4.10544	46	4.12067	45	4.48304	37	3.40188	8	1.70987	15	3.4033	13	3.07625
MSMEG_1904	acyl-CoA dehydrogenase	1194	39	6.28074	40	5.52738	29	3.73925	41	7.38246	30	6.00743	31	5.7291	2	0.859233	4	1.82421	0	0
MSMEG_1905	acyl-CoA dehydrogenase	1116	24	4.13521	30	4.43528	42	5.79396	29	5.5867	36	7.71276	21	4.15225	2	0.919287	1	0.487928	5	2.54446
MSMEG_1906	toluate 1,2-dioxygenase electron transfer component	2763	42	2.92293	35	2.09002	35	1.95019	23	1.78965	17	1.47109	26	2.07645	21	3.89873	11	2.16786	8	1.64437
MSMEG_1907	toluate 1,2-dioxygenase subunit beta	516	11	4.09915	5	1.59876	12	3.58032	3	1.24995	6	2.78018	2	0.855281	0	0	1	1.05529	1	1.10063
MSMEG_1908	benzoate 1,2-dioxygenase subunit alpha	1365	5	0.704349	13	1.57136	27	3.04524	2	0.315006	1	0.175162	9	1.45492	0	0	3	1.19676	2	0.832122
MSMEG_1909	HTH-type transcriptional regulator YnfL	927	105	21.7801	157	27.9437	153	25.4099	28	6.49381	21	5.41641	31	7.37922	10	5.53357	12	7.04891	6	3.67588
MSMEG_1910	muconate cycloisomerase	1104	390	67.9276	411	61.4238	374	52.1547	118	22.9792	119	25.7721	111	22.1862	51	23.6966	67	33.0465	55	28.2933
MSMEG_1911	catechol 1,2-dioxygenase	894	230	49.4699	255	47.0616	253	43.5686	93	22.3649	76	20.3258	91	22.4612	17	9.75431	12	7.3091	15	9.52892
MSMEG_1912	muconolactone delta-isomerase 1	285	53	35.7587	66	38.2087	65	35.1123	33	24.8938	16	13.4229	32	24.7761	8	14.3989	1	1.91062	1	1.99271
MSMEG_1913	hypothetical protein	492	95	37.1287	79	26.4927	123	38.4885	81	35.395	74	35.9615	74	33.1891	14	14.5965	15	16.6015	17	19.6234
MSMEG_1914	RNA polymerase sigma-70 factor, family protein	660	3860	1124.59	5541	1385.19	4989	1163.75	2315	754.099	2162	783.219	2370	792.379	182	141.453	221	182.334	155	133.376
MSMEG_1915	anti-sigma factor, family protein	306	1040	653.526	1048	565.072	1561	785.366	802	563.475	636	496.944	765	551.656	225	377.178	207	368.357	173	321.081
MSMEG_1916	hypothetical protein	75	945	2422.82	1052	2314.29	1486	3050.34	1126	3227.74	1076	3430.23	1071	3151.06	277	1894.54	217	1575.5	249	1885.51
MSMEG_1917	acetyl-CoA carboxylase biotin carboxyl carrier protein subunit	222	834	722.377	958	711.994	1288	893.21	683	661.438	572	616.048	657	653.042	106	244.928	130	318.868	101	258.38
MSMEG_1918	sensor histidine kinase	1500	1307	167.546	1383	152.123	1566	160.728	948	135.875	729	116.2	931	136.958	283	96.7788	225	81.6792	205	77.6162
MSMEG_1919	transcription factor WhiB	255	4027	3036.63	4257	2754.4	6061	3659.27	3276	2762.01	3054	2863.52	3142	2718.91	146	293.696	121	258.384	102	227.169
MSMEG_1920	diacylglycerol kinase catalytic subunit	963	1086	216.847	1229	210.567	1211	193.601	1348	300.944	1042	258.71	1400	320.797	163	86.8254	143	80.8593	130	76.6667
MSMEG_1921	SecC motif-containing protein	390	52	25.6383	78	32.9985	96	37.8963	47	25.9092	42	25.7488	58	32.8165	19	24.9905	9	12.566	17	24.7556
MSMEG_1922	3-dehydroquinate dehydratase	438	155	68.0469	209	78.7292	224	78.7344	166	81.4808	175	95.5291	154	77.5846	9	10.5403	7	8.7025	6	7.77977
MSMEG_1923	membrane protein	381	190	95.8913	229	99.1686	203	82.0279	232	130.914	144	90.3669	210	121.625	12	16.1563	3	4.28762	12	17.8873
MSMEG_1924	N-acetyltransferase Ats1	480	577	231.145	606	208.303	759	243.44	525	235.147	427	212.695	495	227.558	80	85.4937	71	80.5448	68	80.4558
MSMEG_1925	isochorismate synthase DhbC	1092	218	38.387	285	43.0612	278	39.1934	274	53.9448	174	38.0977	170	34.3522	68	31.9427	52	25.9299	83	43.1663
MSMEG_1926	acid phosphatase	612	201	63.1532	222	59.8502	275	69.1786	200	70.2587	169	66.0248	176	63.4585	25	20.9543	22	19.5745	30	27.8394
MSMEG_1927	cobyrinic acid a,c-diamide synthase	798	499	120.24	592	122.4	679	130.996	518	139.556	375	112.357	443	122.498	134	86.1365	137	93.4841	137	97.5006
MSMEG_1928	regulatory protein	702	140	38.3479	111	26.0885	225	49.3442	104	31.8506	110	37.4651	127	39.9204	95	69.4179	92	71.3626	111	89.7998
MSMEG_1929	hypothetical protein	1218	566	89.3552	668	90.4884	751	94.9256	539	95.14	485	95.2064	571	103.447	232	97.7071	243	108.637	220	102.581
MSMEG_1930	DEAD/DEAH box helicase	1509	3558	453.385	4041	441.838	3649	372.285	3785	539.26	3160	500.691	3850	562.989	991	336.876	1087	392.248	895	336.84
MSMEG_1931	hypothetical protein	699	904	248.681	898	211.964	1135	249.982	998	306.955	899	307.506	967	305.266	151	110.812	142	110.619	133	108.06
MSMEG_1932	MmpS3 protein	825	763	177.837	747	149.393	836	156.007	599	156.097	422	122.301	544	145.504	1693	1052.66	1633	1077.84	1594	1097.3
MSMEG_1933	hypothetical protein	183	150	157.613	124	111.798	260	218.732	201	236.138	164	214.271	206	248.396	38	106.517	50	148.778	45	139.653
MSMEG_1934	ATP-binding protein	240	2933	2349.91	3252	2235.65	4267	2737.17	1885	1688.58	1725	1718.5	1725	1586.01	344	735.246	211	478.731	324	766.697
MSMEG_1935	TetR family transcriptional regulator	660	1506	438.765	1716	428.98	2152	501.983	1333	434.218	1247	451.746	1334	446.006	122	94.8203	84	69.3036	76	65.3972
MSMEG_1936	hypothetical protein	1035	1219	226.472	1446	230.511	1686	250.789	1199	249.058	1065	246.026	1202	256.267	215	106.557	227	119.428	196	107.549
MSMEG_1937	adenylyltransferase/sulfurtransferase MoeZ	1191	3680	594.137	3997	553.715	4851	627.062	2659	479.985	2477	497.263	2424	449.107	923	397.535	1052	480.977	928	442.513
MSMEG_1938	hypothetical protein	855	1074	241.54	1096	211.499	1422	256.05	782	196.636	637	178.133	785	202.597	775	464.966	853	543.254	726	482.237
MSMEG_1939	6-O-methylguanine DNA methyltransferase	297	27	17.4807	23	12.7772	18	9.33054	19	13.7537	18	14.4906	16	11.8875	5	8.63572	10	18.3343	4	7.6488
MSMEG_1940	alpha/beta hydrolase	762	110	27.758	131	28.3648	137	27.6794	137	38.6533	86	26.9845	143	41.4104	34	22.8881	17	12.1483	24	17.8873
MSMEG_1941	helicase, UvrD/Rep family protein	3138	314	19.241	340	17.8768	406	19.9188	259	17.7447	178	13.5625	227	15.9625	310	50.675	273	47.3729	292	52.8469
MSMEG_1942	integral membrane protein	714	589	158.624	615	142.115	755	162.794	550	165.61	541	181.163	549	169.669	240	172.424	241	183.797	272	216.352
MSMEG_1943	ATP-dependent DNA helicase	3264	313	18.4393	336	16.9845	445	20.9894	307	20.2213	282	20.6572	305	20.6195	272	42.7468	221	36.8691	254	44.195
MSMEG_1944	membrane protein	390	276	136.08	340	143.839	320	126.321	389	214.44	357	218.864	408	230.847	39	51.2962	39	54.4528	55	80.0918
MSMEG_1945	ion channel membrane protein	1095	1206	211.779	1411	212.607	1712	240.702	965	189.467	880	192.15	869	175.119	177	82.9172	138	68.6254	156	80.9096
MSMEG_1946	NADH pyrophosphatase	936	191	39.2381	205	36.1361	260	42.765	206	47.3165	145	37.0394	216	50.9221	38	20.8254	31	18.0346	33	20.0229
MSMEG_1947	hypothetical protein	249	6909	5335.39	8573	5680.64	9982	6171.76	4280	3695.44	4594	4411.27	4486	3975.47	324	667.469	260	568.583	275	627.225
MSMEG_1948	hypothetical protein	192	0	0	0	0	2	1.60369	0	0	1	1.24529	0	0	0	0	0	0	0	0
MSMEG_1949	hypothetical protein	144	14	18.6946	15	17.1867	30	32.0737	16	23.888	21	34.8681	13	19.9209	5	17.8112	4	15.1258	3	11.8317
MSMEG_1950	hypothetical protein	570	6736	2272.36	8368	2422.2	8209	2217.21	2894	1091.55	1967	825.09	2477	958.914	252	226.783	321	306.655	273	272.005
MSMEG_1951	hypothetical protein	663	5572	1616.03	7316	1820.64	6394	1484.74	2510	813.92	1623	585.297	2098	698.266	326	252.226	471	386.837	412	352.918
MSMEG_1952	ATP-dependent DNA helicase	2151	1080	96.546	1079	82.7646	1466	104.926	755	75.4619	599	66.5822	698	71.6051	294	70.112	312	78.9831	300	79.2083
MSMEG_1953	transcription factor WhiB	312	698	430.181	814	430.461	1079	532.424	497	342.471	548	419.95	513	362.82	13	21.3734	16	27.9245	16	29.1243
MSMEG_1954	ABC transporter	1320	909	132.416	944	117.995	999	116.515	1371	223.298	1160	210.114	1303	217.821	121	47.0215	189	77.9665	144	61.9553
MSMEG_1955	hypothetical protein	840	306	70.0475	413	81.1212	387	70.9288	339	86.7645	258	73.4365	323	84.85	18	10.992	19	12.3167	26	17.5786
MSMEG_1956	hypothetical protein	243	59	46.6871	80	54.3185	84	53.2186	29	25.6574	44	43.293	44	39.9554	1	2.11095	0	0	0	0
MSMEG_1957	hypothetical protein	1410	2668	363.846	3131	366.377	3687	402.573	3112	474.506	2611	442.751	2916	456.349	299	108.777	282	108.906	270	108.751
MSMEG_1958	PDZ domain-containing protein	1038	444	82.2501	487	77.4097	435	64.5183	482	99.8323	383	88.2212	421	89.498	25	12.3546	24	12.5902	27	14.7726
MSMEG_1959	hypothetical protein	3012	14715	939.412	16990	930.684	17397	889.222	13401	956.541	11309	897.72	12734	932.907	1157	197.044	1203	217.486	1068	201.375
MSMEG_1960	hypothetical protein	522	72	26.5224	92	29.0791	84	24.7742	88	36.2438	57	26.1081	64	27.0544	1	0.982686	0	0	0	0
MSMEG_1961	hypothetical protein	1176	61	9.97409	67	9.40007	82	10.7349	46	8.40953	60	12.1988	49	9.19427	0	0	0	0	2	0.965856
MSMEG_1962	hypothetical protein	546	93	32.7522	98	29.614	169	47.6524	99	38.982	97	42.4767	110	44.4558	6	5.63695	5	4.98652	11	11.4417
MSMEG_1963	transcriptional regulatory protein	3399	281	15.8967	292	14.1741	377	17.0758	193	12.2075	155	10.9032	191	12.3997	72	10.8659	93	14.8988	86	14.3693
MSMEG_1964	mitomycin radical oxidase	1401	38	5.2155	47	5.53507	48	5.27465	24	3.68294	26	4.43718	44	6.93016	3	1.09842	4	1.55468	5	2.02685
MSMEG_1965	tRNA	77	1	2.49724	2	4.28551	0	0	0	0	0	0	1	2.86575	0	0	0	0	0	0
MSMEG_1966	hypothetical protein	411	159	74.3885	165	66.2378	287	107.506	306	160.067	276	160.561	317	170.195	103	128.553	100	132.489	105	145.09
MSMEG_1967	TetR family transcriptional regulator	630	237	72.3367	310	81.1867	299	73.067	293	99.9881	247	93.7407	300	105.077	35	28.4979	42	36.3019	26	23.4381
MSMEG_1968	oxidoreductase	711	57	15.4154	53	12.299	67	14.5076	59	17.8404	47	15.8052	56	17.3799	19	13.7078	11	8.42448	9	7.1889
MSMEG_1969	MerR family transcriptional regulator	366	29	15.2359	55	24.7939	38	15.9843	31	18.2097	32	20.9045	43	25.9248	1	1.40154	2	2.97556	0	0
MSMEG_1970	sigma factor	1752	72	7.90222	125	11.7717	95	8.34796	41	5.0312	54	7.36939	47	5.9196	24	7.02688	16	4.97286	15	4.86236
MSMEG_1971	propane monooxygenase hydroxylase large subunit	1629	5	0.590201	8	0.810275	5	0.472541	5	0.659888	6	0.880647	7	0.948212	0	0	0	0	0	0
MSMEG_1972	methane monooxygenase component C	1047	5	0.918278	4	0.630343	3	0.441129	5	1.0267	2	0.456725	4	0.843028	0	0	0	0	0	0
MSMEG_1974	propane monooxygenase coupling protein	345	5	2.78677	15	7.17358	13	5.80116	3	1.86949	5	3.46515	6	3.83761	0	0	0	0	1	1.64615
MSMEG_1975	amidohydrolase	1044	20	3.68367	16	2.52862	20	2.94931	32	6.58978	13	2.97724	14	2.95908	0	0	1	0.521579	0	0
MSMEG_1976	hypothetical protein	744	78	20.1592	76	16.8541	88	18.2096	36	10.4028	26	8.35549	28	8.30451	5	3.44733	4	2.92757	10	7.63338
MSMEG_1977	alcohol dehydrogenase	1026	173	32.4227	193	31.0366	222	33.3117	145	30.3838	99	23.0706	91	19.5714	26	12.999	21	11.1453	23	12.7312
MSMEG_1978	molecular chaperone GroEL	1650	169	19.6949	179	17.8992	192	17.9146	97	12.6389	98	14.2008	93	12.4373	16	4.97418	21	6.93036	17	5.85133
MSMEG_1979	antibiotic biosynthesis monooxygenase	342	31	17.4296	45	21.7095	62	27.9098	15	9.42946	16	11.1858	26	16.7755	0	0	2	3.18437	0	0
MSMEG_1980	hypothetical protein	1176	1267	207.167	1328	186.318	1448	189.562	1147	209.69	935	190.097	1080	202.649	252	109.92	253	117.148	237	114.454
MSMEG_1981	hypothetical protein	489	1284	504.902	1894	639.05	1544	486.104	1128	495.931	1062	519.263	1139	513.977	193	202.457	127	141.421	135	156.789
MSMEG_1982	acyl-CoA synthetase	1548	409	50.8046	337	35.9189	458	45.5497	352	48.887	329	50.8155	342	48.751	29	9.60975	33	11.6082	17	6.23688
MSMEG_1983	major facilitator family protein transporter	1353	32	4.54782	49	5.97533	54	6.1445	21	3.3369	27	4.77131	20	3.26183	3	1.13739	6	2.41476	5	2.09876
MSMEG_1984	haloacetate dehalogenase H-1	891	37	7.985	52	9.62918	61	10.5401	30	7.23877	34	9.12374	36	8.91566	5	2.87857	8	4.88914	4	2.5496
MSMEG_1985	LysR family transcriptional regulator	933	115	23.701	137	24.2272	188	31.0218	73	16.8214	80	20.5012	87	20.5763	9	4.94819	15	8.75447	4	2.43483
MSMEG_1986	tartrate dehydrogenase	1101	122	21.307	155	23.2278	145	20.2755	165	32.2194	126	27.3624	179	35.8752	48	22.3635	51	25.2234	35	18.0539
MSMEG_1987	hypothetical protein	381	8	4.03753	7	3.03136	11	4.44486	7	3.94998	13	8.15812	17	9.84584	0	0	1	1.42921	0	0
MSMEG_1988	hypothetical protein	537	2	0.716154	4	1.22899	1	0.286693	0	0	1	0.445243	2	0.821835	2	1.91047	0	0	1	1.05759
MSMEG_1989	phenoxybenzoate dioxygenase subunit beta	999	9	1.73232	0	0	13	2.0034	5	1.07603	1	0.239335	6	1.3253	5	2.56738	1	0.545073	5	2.84246
MSMEG_1990	hypothetical protein	1074	14	2.50654	31	4.76235	19	2.72358	7	1.40125	15	3.33932	19	3.90371	2	0.955237	0	0	0	0
MSMEG_1991	isovaleryl-CoA dehydrogenase	1155	44	7.32523	54	7.71393	61	8.1309	52	9.67927	34	7.03831	48	9.17039	9	3.99711	6	2.82872	6	2.95025
MSMEG_1992	L-carnitine dehydratase/bile acid-inducible protein F	1167	29	4.77835	35	4.94836	47	6.20037	31	5.711	24	4.91713	39	7.37433	7	3.07689	19	8.86549	21	10.2197
MSMEG_1993	MaoC like domain-containing protein	834	19	4.38065	27	5.34148	23	4.24573	17	4.38232	15	4.30028	20	5.29167	5	3.07531	1	0.652911	5	3.40482
MSMEG_1994	HpcH/HpaI aldolase	132	4	5.82689	4	4.99977	6	6.9979	3	4.88617	0	0	2	3.34337	2	7.77215	0	0	0	0
MSMEG_1995	transcriptional regulator MdcY family protein	684	147	41.3249	195	47.0373	227	51.0929	126	39.6037	110	38.4511	118	38.0675	39	29.2478	29	23.0867	32	26.5695
MSMEG_1996	N5,N10- methylenetetrahydromethanopterin reductase-related protein	864	2998	667.219	2847	543.673	3895	694.04	1587	394.898	1386	383.549	1536	392.289	321	190.58	248	156.3	185	121.604
MSMEG_1997	N-acyl-D-glutamate amidohydrolase	1761	668	72.9403	739	69.2387	797	69.677	414	50.5432	378	51.3221	424	53.1294	50	14.5645	53	16.3884	38	12.255
MSMEG_1998	alpha/beta hydrolase	894	95	20.4332	153	28.2369	182	31.3418	99	23.8078	81	21.663	126	31.1001	16	9.18053	16	9.74547	12	7.62313
MSMEG_1999	hypothetical protein	144	811	1082.95	1275	1460.87	1231	1316.09	426	636.017	516	856.759	542	830.549	110	391.846	103	389.489	96	378.616
MSMEG_2000	hypothetical protein	450	38	16.2376	57	20.899	60	20.5272	38	18.1548	53	28.1602	41	20.1048	1	1.13992	0	0	1	1.26205
MSMEG_2001	sugar transporter	663	3	0.870079	0	0	0	0	0	0	0	0	0	0	0	0	0	0	0	0
MSMEG_2002	IS1096, tnpR protein	702	0	0	0	0	0	0	0	0	0	0	0	0	0	0	0	0	0	0
MSMEG_2003	IS1096, tnpA protein	1323	0	0	0	0	0	0	0	0	0	0	0	0	0	0	0	0	0	0
MSMEG_2004	arabinose-proton symporter	765	19	4.77576	12	2.58811	7	1.40873	10	2.81035	10	3.12543	12	3.46137	2	1.34108	5	3.55901	0	0
MSMEG_2005	sugar phosphate isomerase/epimerase	927	43	8.91948	55	9.78919	52	8.63603	52	12.0599	52	13.4121	35	8.33138	6	3.32014	8	4.69927	2	1.22529
MSMEG_2006	2,3-dihydroxybiphenyl 1,2-dioxygenase	924	69	14.3591	90	16.0707	73	12.163	56	13.0298	66	17.0783	71	16.9557	14	7.77215	8	4.71453	16	9.83417
MSMEG_2007	HpcE protein	864	119	26.484	135	25.7801	119	21.2043	104	25.8786	120	33.2077	98	25.0289	10	5.93706	14	8.82337	12	7.88782
MSMEG_2008	hypothetical protein	267	0	0	3	1.85385	0	0	2	1.61042	3	2.68647	0	0	0	0	0	0	0	0
MSMEG_2009	GntR family transcriptional regulator	681	279	78.7785	376	91.0971	393	88.8456	284	89.6587	343	120.426	317	102.717	60	45.1949	54	43.1784	54	45.0336
MSMEG_2010	stress responsive A/B barrel domain superfamily protein	318	513	310.199	781	405.217	701	339.376	654	442.152	653	490.973	602	417.732	120	193.571	152	260.278	114	203.595
MSMEG_2011	LacI family transcriptional regulator	1005	9	1.72198	14	2.2984	13	1.99144	13	2.78099	7	1.66534	5	1.09782	3	1.53123	5	2.70909	7	3.95569
MSMEG_2012	histidinol dehydrogenase	1320	15	2.18508	8	0.999953	4	0.466527	7	1.14011	5	0.905665	13	2.17319	6	2.33165	14	5.7753	9	3.8722
MSMEG_2013	oxidoreductase, short chain dehydrogenase/reductase	756	4	1.01739	2	0.436488	6	1.22186	3	0.853141	5	1.58132	1	0.291882	3	2.03556	5	3.60138	4	3.00489
MSMEG_2014	molybdenum import ATP-binding protein ModC	1086	334	59.1381	401	60.9226	381	54.0115	366	72.4557	322	70.8921	350	71.1159	45	21.2553	37	18.5521	25	13.0737
MSMEG_2015	molybdate ABC transporter permease	813	206	48.7223	214	43.4297	251	47.5307	253	66.9039	196	57.6417	229	62.1547	32	20.1904	35	23.4422	20	13.9711
MSMEG_2016	molybdate ABC transporter periplasmic molybdate-binding protein	744	1134	293.083	1197	265.451	1368	283.077	1306	377.391	926	297.584	1149	340.781	199	137.204	229	167.603	170	129.767
MSMEG_2017	MerR family transcriptional regulator	405	445	211.279	457	186.177	524	199.19	341	181.018	295	174.156	313	170.537	58	73.4612	54	72.6037	46	64.5049
MSMEG_2019	short-chain dehydrogenase/reductase SDR	747	133	34.2359	139	30.7014	154	31.7388	143	41.1564	102	32.6476	139	41.0604	22	15.1073	12	8.74744	9	6.84245
MSMEG_2021	acyltransferase	2031	98	9.27827	124	10.0734	144	10.9155	110	11.6441	123	14.4799	86	9.34366	29	7.32442	19	5.09406	24	6.71106
MSMEG_2022	GntT protein	1455	16	2.1145	9	1.02057	26	2.75107	7	1.03432	12	1.97192	16	2.42653	13	4.58317	31	11.6016	15	5.85488
MSMEG_2023	CAIB/BAIF family protein	1239	14	2.17274	16	2.13065	19	2.36087	8	1.38816	6	1.15785	4	0.712389	6	2.48408	8	3.51592	1	0.458372
MSMEG_2024	hydroxymethylglutaryl-CoA lyase	945	16	3.25566	10	1.74595	25	4.07285	8	1.82003	5	1.26506	3	0.700516	5	2.71408	0	0	6	3.60586
MSMEG_2025	IclR family protein transcriptional regulator	783	346	84.9699	381	80.2836	444	87.2995	284	77.9791	291	88.8593	250	70.4542	66	43.2382	47	32.6856	34	24.6608
MSMEG_2026	short chain dehydrogenase	831	2551	590.283	3015	598.618	2916	540.228	2425	627.382	1866	536.886	2496	662.784	129	79.6295	121	79.2875	101	69.0256
MSMEG_2027	hypothetical protein	423	4873	2215.17	5145	2006.82	8225	2993.55	2215	1125.78	2317	1309.66	2261	1179.48	207	251.024	142	182.797	164	220.188
MSMEG_2028	chloramphenicol resistance protein	1188	8	1.29486	9	1.24994	12	1.55509	7	1.26679	2	0.402518	8	1.48594	11	4.74965	7	3.2085	3	1.43415
MSMEG_2029	3-ketoacyl-ACP reductase	762	10	2.52346	13	2.81483	6	1.21224	16	4.51426	7	2.19642	7	2.02708	3	2.01954	5	3.57302	0	0
MSMEG_2030	TetR family transcriptional regulator	594	15	4.85574	30	8.33295	14	3.62854	26	9.41041	16	6.44029	24	8.91566	4	3.45429	1	0.916714	6	5.7366
MSMEG_2031	hypothetical protein	183	0	0	1	0.901597	2	1.68256	1	1.17482	0	0	1	1.20581	0	0	0	0	0	0
MSMEG_2032	hypothetical protein	759	780	197.608	1054	229.12	981	198.984	808	228.871	663	208.854	702	204.091	277	187.207	276	198.01	228	170.601
MSMEG_2033	oxidoreductase, zinc-binding dehydrogenase	972	418	82.6915	424	71.972	523	82.8373	346	76.5299	292	71.8271	347	78.7756	43	22.6928	53	29.6913	62	36.2256
MSMEG_2034	aryl-alcohol dehydrogenase	1089	11	1.9423	14	2.12111	17	2.40332	10	1.97421	9	1.976	7	1.4184	3	1.41312	1	0.500026	5	2.60755
MSMEG_2035	amine oxidase	1368	961	135.079	1007	121.453	1253	141.012	489	76.8501	444	77.6012	520	83.8776	169	63.3703	155	61.6972	155	64.348
MSMEG_2036	alpha/beta hydrolase	927	59	12.2384	64	11.3911	60	9.96465	73	16.9303	44	11.3487	36	8.56942	18	9.96043	46	27.0208	41	25.1185
MSMEG_2037	hypothetical protein	990	124	24.0845	194	32.3318	181	28.1471	191	41.4782	145	35.0191	171	38.1144	14	7.25401	12	6.60034	13	7.45758
MSMEG_2038	monooxygenase, flavin-binding family protein	1560	2245	276.721	2888	305.447	2798	276.13	2136	294.373	2168	332.282	2168	306.664	710	233.463	562	196.17	514	187.123
MSMEG_2039	transcriptional regulator	756	151	38.4066	187	40.8116	242	49.2815	95	27.0161	101	31.9427	105	30.6476	38	25.7838	22	15.8461	37	27.7952
MSMEG_2040	hypothetical protein	351	11	6.0261	16	7.52102	20	8.7723	9	5.5126	10	6.81184	8	5.02935	3	4.38429	1	1.55136	0	0
MSMEG_2042	phosphotransferase enzyme family protein	1137	96	16.2353	97	14.0759	125	16.9255	86	16.2615	85	17.8743	79	15.3319	8	3.60923	14	6.70483	13	6.49341
MSMEG_2043	TetR family transcriptional regulator	609	11	3.47317	13	3.522	25	6.31995	14	4.94234	27	10.6003	16	5.79737	1	0.842302	3	2.6824	2	1.8651
MSMEG_2044	integral membrane transporter	1314	327	47.8523	383	48.0914	400	46.8657	263	43.031	243	44.2163	268	45.0058	133	51.9208	166	68.7912	139	60.0771
MSMEG_2045	monoxygenase	1365	751	105.793	894	108.061	924	104.215	661	104.109	575	100.718	608	98.2878	122	45.8472	139	55.4501	141	58.6646
MSMEG_2046	GlcNAc-PI de-N-acetylase	675	564	160.667	641	156.682	788	179.727	370	117.847	301	106.619	319	104.284	138	104.872	103	83.0909	119	100.123
MSMEG_2047	enoyl-CoA hydratase	768	85	21.2818	93	19.9795	117	23.4539	69	19.3156	50	15.5661	62	17.8139	16	10.6867	27	19.1436	21	15.5292
MSMEG_2048	alcohol dehydrogenase	1035	291	54.0634	239	38.0997	359	53.4004	239	49.6454	166	38.3477	184	39.2289	59	29.2413	69	36.3019	65	35.6667
MSMEG_2049	TetR family transcriptional regulator	582	107	35.3518	115	32.6016	148	39.1498	63	23.2723	91	37.3844	87	32.9856	7	6.16965	7	6.54931	11	10.7339
[truncated: 4,774 more rows]
