# Supplementary material for: Single START-domain protein Mtsp17 is involved in transcriptional regulation in Mycobacterium smegmatis
Source: PLoS One. 2021 Apr 15;16(4):e0249379. doi: 10.1371/journal.pone.0249379 (PMC8049324; doi:10.1371/journal.pone.0249379)
Supplement: S3 Table — (XLSX) [file pone.0249379.s003.xlsx]

## Sheet: table s3
Supplementary Table 3	50 DEGs (fold change > 2, adjusted p-value < 0.05) overlapping between the three comparisons
Gene	Function	M0129C_T20_1 fpkm	M0129C_T20_2 fpkm	M0129C_T20_3 fpkm	M0129C_T0_1 fpkm	M0129C_T0_2 fpkm	M0129C_T0_3 fpkm	WT_1 fpkm	WT_2 fpkm	WT_3 fpkm
MSMEG_0129	cyclase/dehydrase	7848.42	8410.82	8030.02	1457.49	1550.55	1473.62	97.8755	85.1216	125.335
MSMEG_1358	hypothetical protein	149.785	173.227	169.871	76.6458	83.5343	70.4075	245.966	191.216	276.369
MSMEG_1360	endonuclease/exonuclease/phosphatase	124.346	110.215	132.606	55.6112	47.1815	57.3723	151.153	151.742	173.406
MSMEG_1478	transporter LysE family protein	95.1099	85.6642	87.0277	37.9785	42.2366	38.3024	0.78796	5.85514	6.1067
MSMEG_1547	glycerol dehydratase large subunit	39.1759	31.0143	33.8824	18.5749	12.1432	17.7767	50.9069	58.8077	40.116
MSMEG_1769	UsfY protein	553.147	607.172	664.568	288.805	253.441	245.671	42.7468	23.5962	28.3962
MSMEG_1770	hypothetical protein	696.349	583.244	720.986	317.621	314.858	297.849	23.2205	15.686	21.0342
MSMEG_1790	hypothetical protein	1947.47	1935.14	2322.44	610.809	739.528	699.62	97.423	80.2018	114.465
MSMEG_1950	hypothetical protein	2272.36	2422.2	2217.21	1091.55	825.09	958.914	226.783	306.655	272.005
MSMEG_2389	DNA-binding protein HU	9795.61	7928.32	10997	4924.58	3680.62	4400.23	17025.1	20576.6	19630
MSMEG_2582	hypothetical protein	71.5736	73.0244	68.424	137.754	155.855	161.411	6.64951	7.0587	10.5171
MSMEG_0280	alpha/beta hydrolase	89.7341	82.4962	125.558	46.5815	35.333	39.9644	133.94	135.527	130.622
MSMEG_2791	pyridoxamine 5'-phosphate oxidase	384.575	382.271	410.182	169.571	163.887	176.634	7.22482	5.11294	6.66577
MSMEG_2850	cell entry (mce) related family protein	546.405	543.734	602.713	275.982	256.618	240.486	50.9324	52.7793	49.6765
MSMEG_3297	CadC family transcriptional regulator	186.618	168.1	192.663	55.2886	73.6281	65.9638	11.3431	12.4871	8.83746
MSMEG_3451	short-chain dehydrogenase/reductase	141.507	135.751	151.966	453.955	409.998	427.34	16.2558	10.865	17.9976
MSMEG_3543	hypothetical protein	685.499	656.241	727.149	342.529	262.51	310.008	794.077	803.973	833.168
MSMEG_3620	hypothetical protein	708.775	794.092	607.042	1385.66	1355.9	1449.73	113.624	151.648	141.676
MSMEG_3763	ABC transporter	6.235	9.20191	4.59266	13.1058	14.5752	16.3136	26.6128	27.5442	34.6205
MSMEG_3928	[NiFe] hydrogenase subunit alpha	23.7943	24.8828	24.4088	13.4681	10.1703	11.4342	140.836	130.552	122.984
MSMEG_3932	hypothetical protein	601.447	483.676	686.114	269.476	235.274	245.349	10094.1	7502.8	9333.13
MSMEG_3934	phosphoenolpyruvate synthase	15.9203	13.3758	13.1448	6.11878	7.62961	6.56564	85.6043	75.3745	65.6332
MSMEG_3946	transmembrane protein	139.876	118.302	192.71	63.4524	63.5098	53.2502	233.326	168.274	244.523
MSMEG_3953	hypothetical protein	12.4581	12.8586	15.4677	5.04675	5.38807	6.00865	27.4543	39.3696	28.2629
MSMEG_4063	amidohydrolase	412.286	459.764	441.03	146.166	184.385	176.967	32.7303	37.1405	39.9858
MSMEG_4064	zinc-binding alcohol dehydrogenase	33.775	27.3341	32.8804	14.1611	12.8854	13.874	0	2.71721	0
MSMEG_4141	hypothetical protein	549.795	763.09	622.23	152.528	209.209	187.116	36.3926	34.3396	42.2105
MSMEG_4300	transcription regulator AmtR	24.1068	25.5519	24.5236	88.7871	63.4767	72.5778	89.2766	118.061	98.8421
MSMEG_4301	fatty-acid--CoA ligase	304.428	280.256	310.237	951.383	818.819	877.829	3391.87	4135.06	3803.34
MSMEG_0436	allophanate hydrolase subunit 1	482.997	459.528	486.669	99.1746	96.3181	102.836	133.71	117.852	117.532
MSMEG_4355	peptide ABC transporter permease	57.2143	45.2126	62.0223	29.0173	24.9364	21.2089	59.2686	60.6887	61.5541
MSMEG_4757	fatty acid synthase	188.512	169.406	182.154	796.837	722.239	788.672	891.624	957.241	920.685
MSMEG_5102	ABC transporter ATP-binding protein	364.671	362.922	401.153	184.789	188.271	172.533	5.68904	9.3942	6.99844
MSMEG_5189	oxidoreductase	1147.8	959.626	1266.29	469.502	382.09	432.786	1500.54	1552.17	1492.48
MSMEG_0530	short chain dehydrogenase	1265.75	1377.76	1040.61	3404.95	2930.11	3351.12	4016.01	4259.26	3827.42
MSMEG_5435	long-chain-fatty-acid--CoA ligase	340.201	311.249	291.93	1057.5	955.069	1042.15	1366.65	1445.09	1429.52
MSMEG_5542	transcriptional regulator	1303.05	1020.38	1408.51	523.756	491.757	568.089	2499.33	2404.03	2666.42
MSMEG_5568	clavaldehyde dehydrogenase	70.1521	72.3195	65.2587	531.836	556.635	493.161	12.1172	21.4381	17.142
MSMEG_5604	integral membrane protein	25.9848	23.2872	21.9604	12.2668	8.97506	13.5843	41.5915	35.9748	33.2568
MSMEG_5773	fatty acid desaturase	899.063	956.299	685.516	273.82	253.608	285.434	1065.23	1305.78	1215.53
MSMEG_5774	tRNA-dihydrouridine synthase	212.667	191.786	190.534	62.4762	58.8543	66.1988	327.068	339.748	351.433
MSMEG_0584	hypothetical protein	274.789	256.841	258.889	21.1635	25.6464	22.9201	28.2077	26.6164	35.0856
MSMEG_6237	hypothetical protein	46.8728	49.3855	49.5725	98.4769	102.741	101.575	3.48954	3.70427	3.86342
MSMEG_6272	NAD-glutamate dehydrogenase	75.7659	74.4083	72.3051	30.3116	29.5428	30.7678	88.1279	88.2973	80.0714
MSMEG_6355	hypothetical protein	373.264	366.218	409.94	116.348	132.206	122.879	4.02323	4.27081	2.22715
MSMEG_6591	class V aminotransferase	38.4353	28.3089	33.7969	75.8867	63.9522	77.506	6.81579	10.3809	4.59326
MSMEG_6595	hypothetical protein	66.6596	62.6125	65.0554	150.163	126.046	149.145	8.94395	10.0528	10.4847
MSMEG_0720	integral membrane protein	20.5953	22.9569	18.0306	52.2952	56.9617	56.1044	0	0	0
MSMEG_0787	extracellular solute-binding protein	137.717	137.919	148.552	277.781	304.976	288.068	634.188	631.068	633.566
MSMEG_0788	hypothetical protein	68.6322	78.8548	75.9225	149.545	173.59	139.887	270.925	208.446	230.8
