# Supplementary material for: Single START-domain protein Mtsp17 is involved in transcriptional regulation in Mycobacterium smegmatis
Source: PLoS One. 2021 Apr 15;16(4):e0249379. doi: 10.1371/journal.pone.0249379 (PMC8049324; doi:10.1371/journal.pone.0249379)
Supplement: S4 Table — (XLSX) [file pone.0249379.s004.xlsx]

## Sheet: table s4
Supplementary Table 4	275 significantly differentially expressed genes (fold change > 2, adjusted p value < 0.05) in the M0129C_T0 versus T20 comparison
Gene	Function	Log2 FoldChange	Pval	Padj
MSMEG_0584	hypothetical protein	-3.4748	1.7616e-189	1.1549e-185
MSMEG_0129	cyclase/dehydrase	-2.4118	4.0083e-148	1.3139e-144
MSMEG_5568	clavaldehyde dehydrogenase	2.9541	6.6712e-123	1.4579e-119
MSMEG_4757	fatty acid synthase	2.1215	2.2364e-120	3.6655e-117
MSMEG_5569	clavaldehyde dehydrogenase	2.8279	6.6398e-114	8.7061e-111
MSMEG_0267	esterase	-2.0734	6.8973e-109	7.5364e-106
MSMEG_1811	Maf-like protein	2.1737	1.8542e-102	1.7366e-99
MSMEG_5590	carboxylate-amine ligase	-2.0673	1.1122e-100	9.1149e-98
MSMEG_1813	propionyl-CoA carboxylase subunit beta	1.9658	5.6917e-100	4.1461e-97
MSMEG_5180	hypothetical protein	-3.0412	3.0768e-96	2.0171e-93
MSMEG_0436	allophanate hydrolase subunit 1	-2.2335	2.8141e-89	1.6772e-86
MSMEG_0576	MmpL4 protein	-1.9053	2.3791e-87	1.2998e-84
MSMEG_4465	cutinase	-1.9103	6.467e-86	3.2614e-83
MSMEG_2906	hypothetical protein	-2.1073	5.701e-84	2.6697e-81
MSMEG_5435	long-chain-fatty-acid--CoA ligase	1.7191	2.3545e-78	1.0291e-75
MSMEG_4301	fatty-acid--CoA ligase	1.5915	3.4471e-67	1.4124e-64
MSMEG_3289	gp61 protein	-1.5613	3.9198e-62	1.5116e-59
MSMEG_2619	efflux protein	1.5153	1.1963e-61	4.3573e-59
MSMEG_1812	hypothetical protein	1.8427	3.8132e-61	1.3157e-58
MSMEG_3197	lipase	1.8248	4.8691e-60	1.5961e-57
MSMEG_0697	integral membrane protein	-1.9372	2.4971e-57	7.7958e-55
MSMEG_3451	short-chain dehydrogenase/reductase	1.6162	4.8299e-56	1.4393e-53
MSMEG_6859	oxidoreductase	-1.8413	1.3348e-54	3.8048e-52
MSMEG_0529	serine/threonine protein kinase	1.5502	2.7226e-54	7.4373e-52
MSMEG_0449	transporter major facilitator family protein	-1.4131	5.1134e-50	1.3409e-47
MSMEG_5774	tRNA-dihydrouridine synthase	-1.6406	1.2577e-48	3.1713e-46
MSMEG_0575	MmpS1 protein	-2.1956	5.0897e-47	1.2359e-44
MSMEG_1790	hypothetical protein	-1.5667	5.8604e-47	1.3722e-44
MSMEG_1076	hypothetical protein	-1.3384	1.0566e-46	2.3887e-44
MSMEG_6703	N5,N10- methylenetetrahydromethanopterin reductase-related protein	-1.7947	7.3721e-45	1.611e-42
MSMEG_2177	fmnh2-utilizing oxygenase	-1.6476	1.1293e-42	2.3884e-40
MSMEG_0586	STAS domain-containing protein	-3.1646	3.5636e-42	7.3009e-40
MSMEG_0686	oxidoreductase	-1.4923	2.7118e-41	5.3875e-39
MSMEG_6616	S-(hydroxymethyl)glutathione dehydrogenase	-1.3592	8.5844e-41	1.6553e-38
MSMEG_6767	mycocerosic acid synthase	-1.2669	1.5034e-40	2.8161e-38
MSMEG_6747	oxidoreductase	-1.6237	2.4904e-40	4.5353e-38
MSMEG_3297	CadC family transcriptional regulator	-1.459	2.853e-40	5.0552e-38
MSMEG_3536	sugar transporter	-1.5415	3.7591e-40	6.4855e-38
MSMEG_1789	hypothetical protein	-1.4985	9.4108e-40	1.582e-37
MSMEG_6664	methylenetetrahydrofolate reductase	-1.4482	2.0951e-39	3.4339e-37
MSMEG_6392	polyketide synthase	1.1702	3.0966e-39	4.9516e-37
MSMEG_1771	methylase	-1.1909	4.6101e-39	7.1962e-37
MSMEG_6663	C5-O-methyltransferase	-1.5518	1.2825e-38	1.9554e-36
MSMEG_6467	starvation-induced DNA protecting protein	-1.1448	1.997e-38	2.9755e-36
MSMEG_3447	two-component system response regulator	-1.8443	3.0426e-38	4.4328e-36
MSMEG_2620	hypothetical protein	1.4086	3.6964e-38	5.2681e-36
MSMEG_0530	short chain dehydrogenase	1.415	3.8158e-38	5.3227e-36
MSMEG_1101	hypothetical protein	-3.2312	1.1372e-37	1.5532e-35
MSMEG_4351	oxidoreductase YjgI	-1.4999	9.7033e-37	1.2983e-34
MSMEG_5543	hypothetical protein	-1.1699	2.2981e-35	3.0132e-33
MSMEG_1387	acyl-CoA dehydrogenase	1.3537	3.4496e-35	4.4344e-33
MSMEG_1777	UsfY protein	-1.1154	1.5561e-34	1.9619e-32
MSMEG_4063	amidohydrolase	-1.3436	2.2166e-34	2.7419e-32
MSMEG_3410	TetR family transcriptional regulator	-1.6166	2.5985e-34	3.1547e-32
MSMEG_2376	hypothetical protein	-1.4263	5.13e-34	6.115e-32
MSMEG_2415	hemerythrin HHE cation binding protein	-1.0771	6.3678e-34	7.4549e-32
MSMEG_3384	isoflavone reductase	-1.4417	1.5603e-33	1.7946e-31
MSMEG_4324	hypothetical protein	1.2198	6.0977e-33	6.8925e-31
MSMEG_1807	acetyl-/propionyl-coenzyme A carboxylase subunit alpha	1.0643	6.7629e-33	7.5148e-31
MSMEG_0435	allophanate hydrolase subunit 2	-2.1408	7.1194e-33	7.7792e-31
MSMEG_6355	hypothetical protein	-1.6003	1.8232e-32	1.9595e-30
MSMEG_0451	oxidoreductase, FAD-linked	-1.4075	2.6414e-32	2.7931e-30
MSMEG_6272	NAD-glutamate dehydrogenase	-1.2702	7.8135e-32	8.131e-30
MSMEG_1184	serine esterase, cutinase	-1.8398	4.9784e-31	5.0997e-29
MSMEG_6755	isoflavone reductase	-1.1311	9.7539e-31	9.8379e-29
MSMEG_0651	hypothetical protein	-2.3212	1.109e-30	1.1016e-28
MSMEG_3225	ferredoxin-dependent glutamate synthase 1	1.0908	1.985e-30	1.9423e-28
MSMEG_5559	metabolite/sugar transporter	-1.5811	2.8118e-30	2.7109e-28
MSMEG_3543	hypothetical protein	-1.1516	6.2478e-30	5.9363e-28
MSMEG_1001	acetyltransferase, gnat family protein	-1.1392	2.4054e-29	2.2529e-27
MSMEG_5271	esterase	-1.215	2.7552e-29	2.5441e-27
MSMEG_1749	monooxygenase	-1.4207	7.4661e-29	6.7983e-27
MSMEG_6594	amino acid ABC transporter permease	1.6107	1.3034e-28	1.1706e-26
MSMEG_1794	dehydrogenase	-1.0591	1.7209e-28	1.5246e-26
MSMEG_1950	hypothetical protein	-1.2428	1.7871e-28	1.5622e-26
MSMEG_2347	phytoene dehydrogenase	-1.3322	2.6473e-28	2.2836e-26
MSMEG_0684	aldehyde oxidase	-1.1388	4.1017e-28	3.4923e-26
MSMEG_6354	serine esterase, cutinase	-1.1582	5.4513e-28	4.5819e-26
MSMEG_0266	arginine decarboxylase	-1.0751	5.6708e-28	4.7061e-26
MSMEG_2913	hydrolase	-1.2089	8.8581e-28	7.2593e-26
MSMEG_3419	hypothetical protein	-1.0901	1.3662e-27	1.0923e-25
MSMEG_5188	caax amino protease	-1.0864	2.2694e-27	1.7925e-25
MSMEG_1114	short chain dehydrogenase	-1.1126	4.1062e-27	3.2048e-25
MSMEG_2346	phytoene synthase	-1.3042	4.3468e-27	3.3137e-25
MSMEG_5102	ABC transporter ATP-binding protein	-1.0204	4.2977e-27	3.3137e-25
MSMEG_0919	heparin-binding hemagglutinin	1.265	1.5523e-26	1.1697e-24
MSMEG_5402	dehydrogenase DhgA	-1.08	1.9439e-26	1.4482e-24
MSMEG_2175	nitrilotriacetate monooxygenase component A	-1.2797	2.9372e-26	2.1396e-24
MSMEG_1769	UsfY protein	-1.1845	3.6506e-26	2.63e-24
MSMEG_0303	alcohol dehydrogenase	-1.8072	3.8403e-26	2.7366e-24
MSMEG_5283	hydrolase, CocE/NonD family protein	1.4906	1.1983e-25	8.3573e-24
MSMEG_1774	hypothetical protein	-1.0707	1.4646e-25	1.0107e-23
MSMEG_2850	cell entry (mce) related family protein	-1.1031	3.1039e-25	2.1197e-23
MSMEG_3620	hypothetical protein	1.0121	3.2059e-25	2.1668e-23
MSMEG_2791	pyridoxamine 5'-phosphate oxidase	-1.1793	5.7337e-25	3.8357e-23
MSMEG_0787	extracellular solute-binding protein	1.0662	7.7143e-25	5.1086e-23
MSMEG_3290	regulatory protein	-1.1514	2.8496e-24	1.8316e-22
MSMEG_3975	regulatory protein	1.2682	5.7372e-24	3.6517e-22
MSMEG_0696	hypothetical protein	-1.6397	7.2711e-24	4.5836e-22
MSMEG_4962	hypothetical protein	1.155	1.082e-23	6.749e-22
MSMEG_6469	hypothetical protein	-1.94	1.0912e-23	6.749e-22
MSMEG_1755	anti-sigm factor, ChrR	-1.4309	1.4024e-23	8.5928e-22
MSMEG_6595	hypothetical protein	1.1551	2.9309e-23	1.7628e-21
MSMEG_0757	hypothetical protein	-1.0693	6.583e-23	3.9235e-21
MSMEG_5936	hypothetical protein	-1.3011	6.8562e-23	4.0495e-21
MSMEG_5189	oxidoreductase	-1.3648	1.4203e-22	8.3139e-21
MSMEG_6858	epoxide hydrolase 1	-1.548	2.003e-22	1.1419e-20
MSMEG_6768	halogenase	-1.3294	2.9904e-22	1.6901e-20
MSMEG_1775	cytochrome P450 monooxygenase	-1.3068	3.4608e-22	1.9392e-20
MSMEG_5167	major facilitator superfamily protein	-1.298	3.9341e-22	2.1857e-20
MSMEG_6576	pyridoxamine 5'-phosphate oxidase	-2.0365	7.4632e-22	4.0774e-20
MSMEG_3137	oxidoreductase	-1.3459	8.0181e-22	4.3443e-20
MSMEG_1788	hypothetical protein	-1.5987	1.4309e-21	7.6893e-20
MSMEG_1097	glycosyl transferase family protein	-1.0637	1.5473e-21	8.2471e-20
MSMEG_4451	monooxygenase	1.5104	1.8423e-21	9.7406e-20
MSMEG_5540	hypothetical protein	-1.0181	2.5247e-21	1.3241e-19
MSMEG_1751	norsolorinic acid reductase	-1.0972	2.8887e-21	1.503e-19
MSMEG_6665	integral membrane protein	-1.3602	3.6649e-21	1.8919e-19
MSMEG_1770	hypothetical protein	-1.0752	3.9022e-21	1.9986e-19
MSMEG_3948	acyltransferase	-1.0673	4.5181e-21	2.2962e-19
MSMEG_1782	oxidoreductase, short chain dehydrogenase/reductase	-1.3809	9.7725e-21	4.8907e-19
MSMEG_3443	hypothetical protein	-1.4596	1.029e-20	5.1108e-19
MSMEG_0720	integral membrane protein	1.4484	1.1794e-20	5.8136e-19
MSMEG_5318	glutamine ABC transporter permease/substrate-binding protein	-1.1248	2.0628e-20	1.0092e-18
MSMEG_6608	hypothetical protein	-1.3877	4.217e-20	2.0329e-18
MSMEG_6591	class V aminotransferase	1.1386	5.2378e-20	2.5065e-18
MSMEG_3460	ferric uptake regulation protein	-1.4537	8.272e-20	3.8737e-18
MSMEG_6609	hypothetical protein	-1.6357	1.1577e-19	5.3828e-18
MSMEG_2343	methylesterase	-1.0607	1.3126e-19	6.06e-18
MSMEG_5567	TetR family transcriptional regulator	1.5834	2.9611e-19	1.3576e-17
MSMEG_5799	nucleoside-diphosphate-sugar epimerase	-1.3199	3.0084e-19	1.3697e-17
MSMEG_3385	hypothetical protein	-1.7731	3.4524e-19	1.561e-17
MSMEG_5786	thiredoxin	-1.0869	3.9287e-19	1.7403e-17
MSMEG_1781	hypothetical protein	-1.5528	4.9098e-19	2.1603e-17
MSMEG_1360	endonuclease/exonuclease/phosphatase	-1.1696	1.0482e-18	4.521e-17
MSMEG_1810	hypothetical protein	2.0022	1.1863e-18	5.0832e-17
MSMEG_0773	acetyltransferase	-1.3665	5.7447e-18	2.3539e-16
MSMEG_1605	phosphate transporter regulatory protein PhoU	-1.1595	1.9468e-17	7.6885e-16
MSMEG_3914	beta-lactamase	-1.0605	2.0843e-17	8.1826e-16
MSMEG_0672	hypothetical protein	-1.1852	2.1522e-17	8.3989e-16
MSMEG_6047	cation ABC transporter periplasmic cation-binding protein	1.3143	2.1949e-17	8.5148e-16
MSMEG_3310	integral membrane protein	-1.0878	2.5919e-17	9.937e-16
MSMEG_1448	integral membrane transporter	1.0456	2.9155e-17	1.1048e-15
MSMEG_2582	hypothetical protein	1.1211	4.2419e-17	1.5891e-15
MSMEG_1780	hypothetical protein	-1.581	5.9563e-17	2.2187e-15
MSMEG_3141	hypothetical protein	-1.1195	6.0257e-17	2.2319e-15
MSMEG_4964	TetR family transcriptional regulator	1.1057	6.3452e-17	2.324e-15
MSMEG_1655	alpha/beta hydrolase	1.2389	8.277e-17	3.0147e-15
MSMEG_6237	hypothetical protein	1.081	1.0577e-16	3.8312e-15
MSMEG_0375	phospholipase D	-1.6352	1.35e-16	4.8631e-15
MSMEG_1358	hypothetical protein	-1.0683	1.4137e-16	5.0648e-15
MSMEG_1909	HTH-type transcriptional regulator YnfL	-1.9386	5.0799e-16	1.7437e-14
MSMEG_3300	oxidoreductase, Gfo/Idh/MocA family protein	-1.651	5.3589e-16	1.8298e-14
MSMEG_6042	TetR family transcriptional regulator	-1.0632	7.8431e-16	2.6101e-14
MSMEG_4300	transcription regulator AmtR	1.6225	7.9872e-16	2.6446e-14
MSMEG_1315	transporter small conductance mechanosensitive ion channel (MscS) family protein	-1.1394	8.929e-16	2.9416e-14
MSMEG_6677	LysR family transcriptional regulator	-1.2582	1.466e-15	4.7345e-14
MSMEG_6610	hypothetical protein	-1.2904	1.5227e-15	4.8698e-14
MSMEG_3298	response regulator receiver domain-containing protein	-1.5785	1.6275e-15	5.1298e-14
MSMEG_0278	hypothetical protein	-1.5031	1.8561e-15	5.8221e-14
MSMEG_6769	transporter monovalent cation:proton antiporter-2 (CPA2) family protein	-1.595	3.5562e-15	1.0997e-13
MSMEG_6094	lysyl-tRNA synthetase	1.0644	4.1195e-15	1.268e-13
MSMEG_5722	hypothetical protein	-1.2318	5.6582e-15	1.7254e-13
MSMEG_5282	transcriptional regulator	1.0078	1.5537e-14	4.6052e-13
MSMEG_5316	glutamine ABC transporter ATP-binding protein	-1.0376	1.5594e-14	4.6052e-13
MSMEG_3541	cytochrome C biogenesis protein transmembrane region	-1.0286	1.5897e-14	4.6734e-13
MSMEG_4450	alpha/beta hydrolase	1.3357	1.7043e-14	4.9882e-13
MSMEG_1303	transcriptional regulator	-1.512	1.8897e-14	5.5062e-13
MSMEG_6211	hypothetical protein	-1.0429	3.3543e-14	9.5613e-13
MSMEG_1478	transporter LysE family protein	-1.1486	3.6079e-14	1.0239e-12
MSMEG_2157	hypothetical protein	-2.2665	4.3253e-14	1.2118e-12
MSMEG_4357	ABC transporter ATP-binding protein	-1.0688	5.1311e-14	1.4254e-12
MSMEG_1805	hypothetical protein	1.1469	5.3844e-14	1.4895e-12
MSMEG_3529	fatty acid hydroxylase	1.1859	5.789e-14	1.5947e-12
MSMEG_6593	ATP-binding protein	1.4838	7.1922e-14	1.9565e-12
MSMEG_5558	hypothetical protein	-1.0315	9.0009e-14	2.4384e-12
MSMEG_3452	TetR family transcriptional regulator	1.6281	1.0781e-13	2.9087e-12
MSMEG_6753	oxidoreductase, short chain dehydrogenase/reductase	-1.0475	1.7382e-13	4.5765e-12
MSMEG_3786	D-amino acid deaminase	-1.3526	1.7462e-13	4.5792e-12
MSMEG_5542	transcriptional regulator	-1.2067	1.7953e-13	4.6892e-12
MSMEG_6612	ATPase, MoxR family protein	-1.3509	3.5253e-13	9.0634e-12
MSMEG_1248	hypothetical protein	-1.015	3.8435e-13	9.843e-12
MSMEG_3312	hemerythrin HHE cation binding domain-containing protein	-1.1647	4.4559e-13	1.1367e-11
MSMEG_2159	hypothetical protein	-2.4193	5.4526e-13	1.3802e-11
MSMEG_1966	hypothetical protein	1.0184	1.0116e-12	2.5508e-11
MSMEG_2905	transcriptional regulator	-2.0162	1.1052e-12	2.7655e-11
MSMEG_0968	cytochrome P450	-1.034	1.2749e-12	3.166e-11
MSMEG_3593	hypothetical protein	-1.1844	1.6035e-12	3.9522e-11
MSMEG_3932	hypothetical protein	-1.2093	2.236e-12	5.4294e-11
MSMEG_4961	hypothetical protein	-1.5628	3.9838e-12	9.6021e-11
MSMEG_5566	transcriptional regulator	1.0276	4.2434e-12	1.019e-10
MSMEG_5401	hypothetical protein	-1.0163	6.2422e-12	1.4512e-10
MSMEG_6823	short-chain dehydrogenase/reductase SDR	-1.4459	9.0473e-12	2.0453e-10
MSMEG_4141	hypothetical protein	-1.7915	1.1364e-11	2.5256e-10
MSMEG_4991	hypothetical protein	-1.0827	1.1916e-11	2.6393e-10
MSMEG_2837	nitrate reductase NarB	-1.1805	1.4989e-11	3.2648e-10
MSMEG_0522	pp24 protein	-1.6163	1.6882e-11	3.6527e-10
MSMEG_1951	hypothetical protein	-1.2103	1.7876e-11	3.8551e-10
MSMEG_1910	muconate cycloisomerase	-1.3305	1.9114e-11	4.1085e-10
MSMEG_0788	hypothetical protein	1.0794	2.4522e-11	5.2028e-10
MSMEG_0601	hypothetical protein	-1.5435	2.757e-11	5.8307e-10
MSMEG_5496	MscS mechanosensitive ion channel	-1.0578	3.3163e-11	6.924e-10
MSMEG_2389	DNA-binding protein HU	-1.1146	4.1444e-11	8.5175e-10
MSMEG_6705	regulatory protein	-1.6238	6.1153e-11	1.2301e-09
MSMEG_3573	integral membrane protein	1.2355	1.4584e-10	2.8122e-09
MSMEG_1787	RsbW protein	-1.2929	1.7877e-10	3.3874e-09
MSMEG_1546	coenzyme B12-dependent glycerol dehydrogenase small subunit	-1.3736	2.0477e-10	3.8357e-09
MSMEG_1911	catechol 1,2-dioxygenase	-1.0807	2.2664e-10	4.2178e-09
MSMEG_3607	short chain dehydrogenase	-1.0596	2.271e-10	4.2178e-09
MSMEG_2160	hypothetical protein	-3.2429	2.6242e-10	4.8057e-09
MSMEG_4355	peptide ABC transporter permease	-1.0995	3.148e-10	5.7171e-09
MSMEG_2075	homogentisate 1,2-dioxygenase	1.1408	3.2532e-10	5.8917e-09
MSMEG_0127	oxidoreductase, zinc-binding dehydrogenase	1.0162	4.413e-10	7.8833e-09
MSMEG_6642	caib/baif family protein	1.2495	4.9002e-10	8.6592e-09
MSMEG_3273	glutamyl aminopeptidase, M42 family protein	-1.0944	5.1839e-10	9.1358e-09
MSMEG_5773	fatty acid desaturase	-1.624	5.7446e-10	1.0097e-08
MSMEG_4344	monooxygenase	1.2603	6.0505e-10	1.0578e-08
MSMEG_6820	acid phosphatase SurE	-1.373	7.3665e-10	1.2743e-08
MSMEG_0965	porin	1.7119	7.5502e-10	1.2992e-08
MSMEG_6305	hypothetical protein	-1.1133	7.7806e-10	1.3249e-08
MSMEG_6046	ABC transporter ATP-binding protein	1.2449	7.9932e-10	1.3576e-08
MSMEG_4064	zinc-binding alcohol dehydrogenase	-1.1719	8.8136e-10	1.4892e-08
MSMEG_3787	D-aminoacylase	-1.2978	9.5367e-10	1.599e-08
MSMEG_0265	uracil DNA glycosylase superfamily protein	-1.8521	1.3629e-09	2.2282e-08
MSMEG_1802	ChaB protein	-1.0199	2.1083e-09	3.3712e-08
MSMEG_1547	glycerol dehydratase large subunit	-1.0788	3.1617e-09	4.8888e-08
MSMEG_1682	flavin-containing monooxygenase FMO	-1.1285	3.6004e-09	5.5022e-08
MSMEG_2798	hypothetical protein	-1.07	4.1804e-09	6.2716e-08
MSMEG_4356	ABC transporter	-1.3176	5.5741e-09	8.157e-08
MSMEG_3581	FabG protein	-1.0112	7.3761e-09	1.0699e-07
MSMEG_3301	hypothetical protein	-1.2952	9.6636e-09	1.3833e-07
MSMEG_1606	benzoylformate decarboxylase	-1.1158	1.0508e-08	1.4912e-07
MSMEG_3934	phosphoenolpyruvate synthase	-1.0351	1.9243e-08	2.6593e-07
MSMEG_5111	hypothetical protein	-1.178	3.1027e-08	4.1855e-07
MSMEG_1388	enoyl-CoA hydratase	1.1084	3.522e-08	4.6836e-07
MSMEG_3928	[NiFe] hydrogenase subunit alpha	-1.0357	3.6789e-08	4.8725e-07
MSMEG_6766	ABC transporter ATP-binding protein	-1.2651	6.1209e-08	7.9149e-07
MSMEG_0374	glycolate oxidase subunit	-1.337	6.2507e-08	8.051e-07
MSMEG_5319	alkylhydroperoxidase	-1.0503	8.6383e-08	1.1018e-06
MSMEG_5958	hypothetical protein	-2.8507	1.1252e-07	1.4131e-06
MSMEG_4318	hypothetical protein	-1.3898	2.2e-07	2.6611e-06
MSMEG_3762	ABC transporter ATP-binding protein	1.0103	2.9457e-07	3.4859e-06
MSMEG_3386	shikimate transporter	-1.0823	3.6595e-07	4.2464e-06
MSMEG_0280	alpha/beta hydrolase	-1.258	3.886e-07	4.4774e-06
MSMEG_0685	oxidoreductase, molybdopterin-binding subunit	-1.1311	4.5627e-07	5.2133e-06
MSMEG_5654	LysR family transcriptional regulator	1.0677	5.0984e-07	5.8131e-06
MSMEG_0588	rhamnose tranport protein	-1.3182	6.07e-07	6.8025e-06
MSMEG_1744	hypothetical protein	-1.1116	6.1142e-07	6.8404e-06
MSMEG_0126	mandelate racemase/muconate lactonizing enzyme	1.1012	8.2514e-07	9.0918e-06
MSMEG_6606	hypothetical protein	-1.3392	1.1497e-06	1.2418e-05
MSMEG_6045	heavy metal ABC transporter inner membrane protein	1.1098	1.2693e-06	1.3598e-05
MSMEG_1607	tautomerase	-1.1921	1.4511e-06	1.5344e-05
MSMEG_3953	hypothetical protein	-1.2807	1.5114e-06	1.5879e-05
MSMEG_3946	transmembrane protein	-1.2883	2.2108e-06	2.2471e-05
MSMEG_1548	propanediol utilization: dehydratase, medium subunit	-1.1549	2.4774e-06	2.491e-05
MSMEG_5575	repressor	-1.7029	2.9072e-06	2.9054e-05
MSMEG_6884	NADP oxidoreductase, coenzyme f420-dependent:6-phosphogluconate dehydrogenase, NAD-binding	-1.2873	3.2504e-06	3.2045e-05
MSMEG_0574	ECF sigma factor RpoE1	-1.4499	4.0089e-06	3.8879e-05
MSMEG_3439	hypothetical protein	-1.4134	5.4321e-06	5.1613e-05
MSMEG_3584	membrane protein, MmpL family protein	-1.2193	6.3108e-06	5.953e-05
MSMEG_5112	hypothetical protein	-1.4936	7.8411e-06	7.2813e-05
MSMEG_0430	ISMsm4, transposase	-1.2685	9.9503e-06	9.0729e-05
MSMEG_4540	hypothetical protein	-1.0818	1.231e-05	0.00011086
MSMEG_4609	LysR family transcriptional regulator	1.1481	1.6191e-05	0.00014268
MSMEG_2199	hypothetical protein	-1.117	1.7398e-05	0.00015168
MSMEG_4143	hypothetical protein	-1.4356	2.0006e-05	0.00017304
MSMEG_1447	MerR family transcriptional regulator	1.0758	4.9283e-05	0.00039211
MSMEG_6061	hypothetical protein	1.4699	4.9223e-05	0.00039211
MSMEG_3763	ABC transporter	1.1517	5.0804e-05	0.00040226
MSMEG_5652	alpha/beta hydrolase	1.071	5.5602e-05	0.00043396
MSMEG_0284	ribosyldihydronicotinamide dehydrogenase	1.0304	5.8272e-05	0.00045157
MSMEG_5604	integral membrane protein	-1.0107	6.9725e-05	0.00053277
MSMEG_5433	4Fe-4S ferredoxin	1.5444	9.0342e-05	0.00067844
MSMEG_6751	hypothetical protein	-1.2961	9.4725e-05	0.00070558
MSMEG_2838	hypothetical protein	-1.5293	9.6699e-05	0.00071878
