# Supplementary material for: Single START-domain protein Mtsp17 is involved in transcriptional regulation in Mycobacterium smegmatis
Source: PLoS One. 2021 Apr 15;16(4):e0249379. doi: 10.1371/journal.pone.0249379 (PMC8049324; doi:10.1371/journal.pone.0249379)
Supplement: S5 Table — (XLSX) [file pone.0249379.s005.xlsx]

## Sheet: table s5
Supplementary Table 5	70 DEGs (log2fold change > 1.5, adjusted p value < 0.05) showing the same change tendency in the M0129C_T0 versus M0129C_T20 comparison and SigF knockout versus wildtype comparison
M0129C_T0 vs M0129C_T20						SigF KO/Wt [1]
Gene	Function	Log2 Fold Change	Pval	Padj		Gene	Log2 Fold Change	P-value
MSMEG_5569	clavaldehyde dehydrogenase	2.8279	6.6398e-114	8.7061e-111		MSMEG_5569	1.57577	0.000512881
MSMEG_4757	fatty acid synthase	2.1215	2.2364e-120	3.6655e-117		MSMEG_4757	0.847177	0.144538
MSMEG_1813	propionyl-CoA carboxylase subunit beta	1.9658	5.6917e-100	4.1461e-97		MSMEG_1813	1.29442	0.0569432
MSMEG_1812	hypothetical protein	1.8427	3.8132e-61	1.3157e-58		MSMEG_1812	1.01402	0.000301312
MSMEG_3197	lipase	1.8248	4.8691e-60	1.5961e-57		MSMEG_3197	1.85815	0.000811095
MSMEG_0965	porin	1.7119	7.5502e-10	1.2992e-08		MSMEG_0965	0.71568	0.448872
MSMEG_3452	TetR family transcriptional regulator	1.6281	1.0781e-13	2.9087e-12		MSMEG_3452	0.787764	0.0269641
MSMEG_4300	transcription regulator AmtR	1.6225	7.9872e-16	2.6446e-14		MSMEG_4300	1.08794	0.221609
MSMEG_3451	short-chain dehydrogenase/reductase	1.6162	4.8299e-56	1.4393e-53		MSMEG_3451	0.674087	0.0401528
MSMEG_4301	fatty-acid--CoA ligase	1.5915	3.4471e-67	1.4124e-64		MSMEG_4301	1.92956	0.000205063
MSMEG_5567	TetR family transcriptional regulator	1.5834	2.9611e-19	1.3576e-17		MSMEG_5567	1.17508	0.0971555
MSMEG_2619	efflux protein	1.5153	1.1963e-61	4.3573e-59		MSMEG_2619	1.75107	0.107672
MSMEG_4451	monooxygenase	1.5104	1.8423e-21	9.7406e-20		MSMEG_4451	1.38656	0.00704542
MSMEG_0278	hypothetical protein	-1.5031	1.8561e-15	5.8221e-14		MSMEG_0278	-2.22491	0.0374723
MSMEG_1303	transcriptional regulator	-1.512	1.8897e-14	5.5062e-13		MSMEG_1303	-1.55799	2.84937e-05
MSMEG_2838	hypothetical protein	-1.5293	9.6699e-05	0.00071878		MSMEG_2838	-3.91836	0.00408563
MSMEG_3536	sugar transporter	-1.5415	3.7591e-40	6.4855e-38		MSMEG_3536	-3.75633	0.00328296
MSMEG_0601	hypothetical protein	-1.5435	2.757e-11	5.8307e-10		MSMEG_0601	-0.773184	0.0475961
MSMEG_6858	epoxide hydrolase 1	-1.548	2.003e-22	1.1419e-20		MSMEG_6858	-1.03044	0.0158278
MSMEG_6663	C5-O-methyltransferase	-1.5518	1.2825e-38	1.9554e-36		MSMEG_6663	-1.80467	0.000350096
MSMEG_1781	hypothetical protein	-1.5528	4.9098e-19	2.1603e-17		MSMEG_1781	-6.29855	0.000168334
MSMEG_3289	gp61 protein	-1.5613	3.9198e-62	1.5116e-59		MSMEG_3289	-5.33972	0.0290375
MSMEG_1790	hypothetical protein	-1.5667	5.8604e-47	1.3722e-44		MSMEG_1790	-5.79753	0.0780311
MSMEG_1780	hypothetical protein	-1.581	5.9563e-17	2.2187e-15		MSMEG_1780	-3.06213	0.00855843
MSMEG_5559	metabolite/sugar transporter	-1.5811	2.8118e-30	2.7109e-28		MSMEG_5559	-2.83308	0.00294195
MSMEG_6769	transporter monovalent cation:proton antiporter-2 (CPA2) family protein	-1.595	3.5562e-15	1.0997e-13		MSMEG_6769	-4.11199	0.00362371
MSMEG_1788	hypothetical protein	-1.5987	1.4309e-21	7.6893e-20		MSMEG_1788	-3.80306	0.0133773
MSMEG_6355	hypothetical protein	-1.6003	1.8232e-32	1.9595e-30		MSMEG_6355	-5.39519	0.0173435
MSMEG_3410	TetR family transcriptional regulator	-1.6166	2.5985e-34	3.1547e-32		MSMEG_3410	-1.50358	0.214702
MSMEG_6747	oxidoreductase	-1.6237	2.4904e-40	4.5353e-38		MSMEG_6747	-0.996696	0.0143428
MSMEG_0375	phospholipase D	-1.6352	1.35e-16	4.8631e-15		MSMEG_0375	-3.98422	0.00632779
MSMEG_6609	hypothetical protein	-1.6357	1.1577e-19	5.3828e-18		MSMEG_6609	-5.21294	0.0195001
MSMEG_0696	hypothetical protein	-1.6397	7.2711e-24	4.5836e-22		MSMEG_0696	-4.86378	0.019013
MSMEG_5774	tRNA-dihydrouridine synthase	-1.6406	1.2577e-48	3.1713e-46		MSMEG_5774	-1.03381	0.00258592
MSMEG_2177	fmnh2-utilizing oxygenase	-1.6476	1.1293e-42	2.3884e-40		MSMEG_2177	-1.10011	0.00796185
MSMEG_5575	repressor	-1.7029	2.9072e-06	2.9054e-05		MSMEG_5575	-1.48194	0.0200994
MSMEG_3385	hypothetical protein	-1.7731	3.4524e-19	1.561e-17		MSMEG_3385	-0.609163	0.129094
MSMEG_6703	N5,N10- methylenetetrahydromethanopterin reductase-related protein	-1.7947	7.3721e-45	1.611e-42		MSMEG_6703	-0.619462	0.106248
MSMEG_0303	alcohol dehydrogenase	-1.8072	3.8403e-26	2.7366e-24		MSMEG_0303	-1.7505	0.0155139
MSMEG_1184	serine esterase, cutinase	-1.8398	4.9784e-31	5.0997e-29		MSMEG_1184	-1.63712	0.0379714
MSMEG_6859	oxidoreductase	-1.8413	1.3348e-54	3.8048e-52		MSMEG_6859	-1.29695	0.0488634
MSMEG_3447	two-component system response regulator	-1.8443	3.0426e-38	4.4328e-36		MSMEG_3447	-0.794024	0.113348
MSMEG_0576	MmpL4 protein	-1.9053	2.3791e-87	1.2998e-84		MSMEG_0576	-1.90963	9.17041e-06
MSMEG_4465	cutinase	-1.9103	6.467e-86	3.2614e-83		MSMEG_4465	-0.895013	0.00611527
MSMEG_0697	integral membrane protein	-1.9372	2.4971e-57	7.7958e-55		MSMEG_0697	-4.37231	0.000824708
MSMEG_1909	HTH-type transcriptional regulator YnfL	-1.9386	5.0799e-16	1.7437e-14		MSMEG_1909	-1.00445	0.058876
MSMEG_6469	hypothetical protein	-1.94	1.0912e-23	6.749e-22		MSMEG_6469	-0.997567	0.400789
MSMEG_6576	pyridoxamine 5'-phosphate oxidase	-2.0365	7.4632e-22	4.0774e-20		MSMEG_6576	-0.942908	0.0475256
MSMEG_5590	carboxylate-amine ligase	-2.0673	1.1122e-100	9.1149e-98		MSMEG_5590	-5.48314	0.0870646
MSMEG_0267	esterase	-2.0734	6.8973e-109	7.5364e-106		MSMEG_0267	-5.49015	0.121943
MSMEG_2906	hypothetical protein	-2.1073	5.701e-84	2.6697e-81		MSMEG_2906	-2.06074	0.00142027
MSMEG_0435	allophanate hydrolase subunit 2	-2.1408	7.1194e-33	7.7792e-31		MSMEG_0435	-0.943696	0.0315322
MSMEG_0575	MmpS1 protein	-2.1956	5.0897e-47	1.2359e-44		MSMEG_0575	-1.35743	0.121882
MSMEG_0436	allophanate hydrolase subunit 1	-2.2335	2.8141e-89	1.6772e-86		MSMEG_0436	-1.51602	0.0335344
MSMEG_2157	hypothetical protein	-2.2665	4.3253e-14	1.2118e-12		MSMEG_2157	-1.43437	0.00366361
MSMEG_0651	hypothetical protein	-2.3212	1.109e-30	1.1016e-28		MSMEG_0651	-2.21378	1.49689e-05
MSMEG_2159	hypothetical protein	-2.4193	5.4526e-13	1.3802e-11		MSMEG_2159	-0.973704	0.106765
MSMEG_5180	hypothetical protein	-3.0412	3.0768e-96	2.0171e-93		MSMEG_5180	-2.41195	0.000773107
MSMEG_0586	STAS domain-containing protein	-3.1646	3.5636e-42	7.3009e-40		MSMEG_0586	-2.76179	0.0428982
MSMEG_1101	hypothetical protein	-3.2312	1.1372e-37	1.5532e-35		MSMEG_1101	-1.77516	0.0149903
MSMEG_2160	hypothetical protein	-3.2429	2.6242e-10	4.8057e-09		MSMEG_2160	-0.645031	0.0217009
MSMEG_0584	hypothetical protein	-3.4748	1.7616e-189	1.1549e-185		MSMEG_0584	-1.04812	0.00123634
MSMEG_5568	clavaldehyde dehydrogenase	2.9541	6.6712e-123	1.4579e-119		MSMEG_5568	0.233255	0.715721
MSMEG_5435	long-chain-fatty-acid--CoA ligase	1.7191	2.3545e-78	1.0291e-75		MSMEG_5435	0.439654	0.0730616
MSMEG_6594	amino acid ABC transporter permease	1.6107	1.3034e-28	1.1706e-26		MSMEG_6594	0.294736	0.168817
MSMEG_5433	4Fe-4S ferredoxin	1.5444	9.0342e-05	0.00067844		MSMEG_5433	0.523219	0.326421
MSMEG_1810	hypothetical protein	2.0022	1.1863e-18	5.0832e-17		MSMEG_1810	0.423354	0.0608888
MSMEG_1811	Maf-like protein	2.1737	1.8542e-102	1.7366e-99		MSMEG_1811	0.351075	0.0870843
MSMEG_6705	regulatory protein	-1.6238	6.1153e-11	1.2301e-09		MSMEG_6705	-0.16254	0.691667
MSMEG_0522	pp24 protein	-1.6163	1.6882e-11	3.6527e-10		MSMEG_0522	-0.387091	0.61949
[1] A.K. Singh, D. Dutta, V. Singh, V. Srivastava, R.K. Biswas, B.N. Singh, Characterization of Mycobacterium smegmatis sigF mutant and its regulon: overexpression of SigF antagonist (MSMEG_1803) in M. smegmatis mimics sigF mutant phenotype, loss of pigmentation, and sensitivity to oxidative stress, MicrobiologyOpen 4(6) (2015) 896-916.
